# Supplementary material for: Genome assemblies of Vigna reflexo-pilosa (créole bean) and its progenitors, Vigna hirtella and Vigna trinervia, revealed homoeolog expression bias and expression-level dominance in the allotetraploid
Source: Gigascience. 2023 Jul 20;12:giad050. doi: 10.1093/gigascience/giad050 (PMC10357499; doi:10.1093/gigascience/giad050)
Supplement: giad050_Supplemental_Figures_and_Tables [file giad050_supplemental_figures_and_tables.zip › Supplementary Tables.xlsx]

## Sheet: Table S1
Table S1: A list of orthologous groups that have expanded in V. reflexo-pilosa (compared to the parents, V. hirtella and V. trinervia)
Orthogroup Number	Functional Annotation	GO Annotation
OG0008153	(-)-germacrene D synthase-like	F:GO:0000287; F:GO:0010333	F:magnesium ion binding; F:terpene synthase activity	EC:4.2; EC:4; EC:4.2.3	Carbon-oxygen lyases; Lyases; Carbon-oxygen lyases
OG0012304	(+)-neomenthol dehydrogenase	P:GO:0055114	P:obsolete oxidation-reduction process
OG0027150	(+)-neomenthol dehydrogenase	P:GO:0055114	P:obsolete oxidation-reduction process
OG0013085	(+)-neomenthol dehydrogenase isoform X2	P:GO:0055114	P:obsolete oxidation-reduction process
OG0009448	(+)-neomenthol dehydrogenase-like
OG0012553	(+)-neomenthol dehydrogenase-like	P:GO:0055114	P:obsolete oxidation-reduction process
OG0016550	(+)-neomenthol dehydrogenase-like	P:GO:0055114	P:obsolete oxidation-reduction process
OG0017601	(+)-neomenthol dehydrogenase-like	P:GO:0055114	P:obsolete oxidation-reduction process
OG0023655	(+)-neomenthol dehydrogenase-like	F:GO:0016491	F:oxidoreductase activity	EC:1	Oxidoreductases
OG0025497	(+)-neomenthol dehydrogenase-like
OG0027180	(+)-neomenthol dehydrogenase-like
OG0030625	(+)-neomenthol dehydrogenase-like	F:GO:0016491	F:oxidoreductase activity	EC:1	Oxidoreductases
OG0001996	(+)-neomenthol dehydrogenase-like isoform X1	P:GO:0055114	P:obsolete oxidation-reduction process
OG0012946	(+)-pulegone reductase-like	F:GO:0016491	F:oxidoreductase activity	EC:1	Oxidoreductases
OG0002519	(3S,6E)-nerolidol synthase 1-like	F:GO:0000287; F:GO:0010333	F:magnesium ion binding; F:terpene synthase activity	EC:4.2; EC:4; EC:4.2.3	Carbon-oxygen lyases; Lyases; Carbon-oxygen lyases
OG0014164	(3S,6E)-nerolidol synthase 1-like	F:GO:0000287; F:GO:0010333	F:magnesium ion binding; F:terpene synthase activity	EC:4.2; EC:4; EC:4.2.3	Carbon-oxygen lyases; Lyases; Carbon-oxygen lyases
OG0015227	(3S,6E)-nerolidol synthase 1-like	F:GO:0000287; F:GO:0010333	F:magnesium ion binding; F:terpene synthase activity	EC:4.2; EC:4; EC:4.2.3	Carbon-oxygen lyases; Lyases; Carbon-oxygen lyases
OG0030970	(3S,6E)-nerolidol synthase 1-like	F:GO:0000287; F:GO:0010333	F:magnesium ion binding; F:terpene synthase activity	EC:4.2; EC:4; EC:4.2.3	Carbon-oxygen lyases; Lyases; Carbon-oxygen lyases
OG0013711	(6-4)DNA photolyase isoform X1	F:GO:0016829	F:lyase activity	EC:4	Lyases
OG0006129	(E,E)-geranyllinalool synthase isoform X2	F:GO:0000287; F:GO:0010333	F:magnesium ion binding; F:terpene synthase activity	EC:4.2; EC:4; EC:4.2.3	Carbon-oxygen lyases; Lyases; Carbon-oxygen lyases
OG0009950	(R)-mandelonitrile lyase-like	F:GO:0016614; F:GO:0016829; F:GO:0050660; C:GO:0016021	F:oxidoreductase activity, acting on CH-OH group of donors; F:lyase activity; F:flavin adenine dinucleotide binding; C:integral component of membrane	EC:1.1; EC:1; EC:4	Acting on the CH-OH group of donors; Oxidoreductases; Lyases
OG0013675	(R)-mandelonitrile lyase-like	F:GO:0016614; F:GO:0016829; F:GO:0050660	F:oxidoreductase activity, acting on CH-OH group of donors; F:lyase activity; F:flavin adenine dinucleotide binding	EC:1.1; EC:1; EC:4	Acting on the CH-OH group of donors; Oxidoreductases; Lyases
OG0030640	(R)-mandelonitrile lyase-like	F:GO:0016614; F:GO:0016829; F:GO:0050660	F:oxidoreductase activity, acting on CH-OH group of donors; F:lyase activity; F:flavin adenine dinucleotide binding	EC:1.1; EC:1; EC:4	Acting on the CH-OH group of donors; Oxidoreductases; Lyases
OG0005610	(R)-specific enoyl-CoA hydratase	P:GO:0006413; P:GO:0006633; P:GO:0009853; P:GO:0010027; P:GO:0016310; F:GO:0003743; F:GO:0016301; F:GO:0019171; C:GO:0005739	P:translational initiation; P:fatty acid biosynthetic process; P:photorespiration; P:thylakoid membrane organization; P:phosphorylation; F:translation initiation factor activity; F:kinase activity; F:3-hydroxyacyl-[acyl-carrier-protein] dehydratase activity; C:mitochondrion	EC:4.2.1; EC:4.2; EC:2.7; EC:2; EC:4; EC:4.2.1.59	Carbon-oxygen lyases; Carbon-oxygen lyases; Transferring phosphorus-containing groups; Transferases; Lyases; 3-hydroxyacyl-[acyl-carrier-protein] dehydratase
OG0021706	(S)-coclaurine N-methyltransferase-like isoform X2	P:GO:0008610	P:lipid biosynthetic process
OG0010267	(S)-ureidoglycine aminohydrolase	F:GO:0071522	F:ureidoglycine aminohydrolase activity	EC:3.5.3; EC:3.5.3.26; EC:3.5; EC:3	Acting on carbon-nitrogen bonds, other than peptide bonds; (S)-ureidoglycine aminohydrolase; Acting on carbon-nitrogen bonds, other than peptide bonds; Hydrolases
OG0030164	1-(5-phosphoribosyl)-5-[(5-phosphoribosylamino)methylideneamino] imidazole-4-carboxamide isomerase, chloroplastic-like	P:GO:0000105; F:GO:0003949; C:GO:0009507	P:histidine biosynthetic process; F:1-(5-phosphoribosyl)-5-[(5-phosphoribosylamino)methylideneamino]imidazole-4-carboxamide isomerase activity; C:chloroplast	EC:5.3.1.16; EC:5.3; EC:5; EC:5.3.1	1-(5-phosphoribosyl)-5-; Intramolecular oxidoreductases; Isomerases; Intramolecular oxidoreductases
OG0014303	1,2-dihydroxy-3-keto-5-methylthiopentene dioxygenase 2	P:GO:0019509; F:GO:0005506; F:GO:0010309; C:GO:0005634; C:GO:0005737	P:L-methionine salvage from methylthioadenosine; F:iron ion binding; F:acireductone dioxygenase [iron(II)-requiring] activity; C:nucleus; C:cytoplasm	EC:1.13.11; EC:1.13; EC:1.13.11.54; EC:1	Acting on single donors with incorporation of molecular oxygen (oxygenases). The oxygen incorporated need not be derived from O(2); Acting on single donors with incorporation of molecular oxygen (oxygenases). The oxygen incorporated need not be derived from O(2); Acireductone dioxygenase (Fe(2+)-requiring); Oxidoreductases
OG0013176	1,4-alpha-glucan-branching enzyme 1, chloroplastic/amyloplastic-like	P:GO:0005978; P:GO:0019252; F:GO:0003844; F:GO:0004553; F:GO:0043169; F:GO:0102752; C:GO:0009501	P:glycogen biosynthetic process; P:starch biosynthetic process; F:1,4-alpha-glucan branching enzyme activity; F:hydrolase activity, hydrolyzing O-glycosyl compounds; F:cation binding; F:1,4-alpha-glucan branching enzyme activity (using a glucosylated glycogenin as primer for glycogen synthesis); C:amyloplast	EC:3.2; EC:2.4.1.18; EC:2.4; EC:2; EC:3; EC:2.4.1; EC:3.2.1	Glycosylases; 1,4-alpha-glucan branching enzyme; Glycosyltransferases; Transferases; Hydrolases; Glycosyltransferases; Glycosylases
OG0030874	1,4-alpha-glucan-branching enzyme 1, chloroplastic/amyloplastic-like	P:GO:0005978; P:GO:0019252; F:GO:0003844; F:GO:0004553; F:GO:0043169; F:GO:0102752; C:GO:0009501	P:glycogen biosynthetic process; P:starch biosynthetic process; F:1,4-alpha-glucan branching enzyme activity; F:hydrolase activity, hydrolyzing O-glycosyl compounds; F:cation binding; F:1,4-alpha-glucan branching enzyme activity (using a glucosylated glycogenin as primer for glycogen synthesis); C:amyloplast	EC:3.2; EC:2.4.1.18; EC:2.4; EC:2; EC:3; EC:2.4.1; EC:3.2.1	Glycosylases; 1,4-alpha-glucan branching enzyme; Glycosyltransferases; Transferases; Hydrolases; Glycosyltransferases; Glycosylases
OG0028420	1,4-alpha-glucan-branching enzyme 2, chloroplastic/amyloplastic	P:GO:0009250; F:GO:0016758	P:glucan biosynthetic process; F:hexosyltransferase activity	EC:2.4; EC:2; EC:2.4.1	Glycosyltransferases; Transferases; Glycosyltransferases
OG0013019	1,4-alpha-glucan-branching enzyme 3, chloroplastic/amyloplastic	P:GO:0005978; P:GO:0019252; F:GO:0003844; F:GO:0004553; F:GO:0043169; F:GO:0102752; C:GO:0009501	P:glycogen biosynthetic process; P:starch biosynthetic process; F:1,4-alpha-glucan branching enzyme activity; F:hydrolase activity, hydrolyzing O-glycosyl compounds; F:cation binding; F:1,4-alpha-glucan branching enzyme activity (using a glucosylated glycogenin as primer for glycogen synthesis); C:amyloplast	EC:3.2; EC:2.4.1.18; EC:2.4; EC:2; EC:3; EC:2.4.1; EC:3.2.1	Glycosylases; 1,4-alpha-glucan branching enzyme; Glycosyltransferases; Transferases; Hydrolases; Glycosyltransferases; Glycosylases
OG0030027	1,4-alpha-glucan-branching enzyme 3, chloroplastic/amyloplastic	P:GO:0005978; P:GO:0019252; F:GO:0003844; F:GO:0004553; F:GO:0043169; F:GO:0102752; C:GO:0009501	P:glycogen biosynthetic process; P:starch biosynthetic process; F:1,4-alpha-glucan branching enzyme activity; F:hydrolase activity, hydrolyzing O-glycosyl compounds; F:cation binding; F:1,4-alpha-glucan branching enzyme activity (using a glucosylated glycogenin as primer for glycogen synthesis); C:amyloplast	EC:3.2; EC:2.4.1.18; EC:2.4; EC:2; EC:3; EC:2.4.1; EC:3.2.1	Glycosylases; 1,4-alpha-glucan branching enzyme; Glycosyltransferases; Transferases; Hydrolases; Glycosyltransferases; Glycosylases
OG0029408	1,4-dihydroxy-2-naphthoyl-CoA synthase, peroxisomal	P:GO:0009234; F:GO:0008935	P:menaquinone biosynthetic process; F:1,4-dihydroxy-2-naphthoyl-CoA synthase activity	EC:4.1; EC:4.1.3.36; EC:4; EC:4.1.3	Carbon-carbon lyases; 1,4-dihydroxy-2-naphthoyl-CoA synthase; Lyases; Carbon-carbon lyases
OG0007120	1,4-dihydroxy-2-naphthoyl-CoA thioesterase 1-like
OG0030657	1,4-dihydroxy-2-naphthoyl-CoA thioesterase 1-like	F:GO:0016787	F:hydrolase activity	EC:3	Hydrolases
OG0013962	10 kDa chaperonin	P:GO:0006457	P:protein folding
OG0026151	10 kDa chaperonin, mitochondrial	P:GO:0006457	P:protein folding
OG0027746	10 kDa chaperonin, mitochondrial	P:GO:0006457	P:protein folding
OG0016002	110 kDa U5 small nuclear ribonucleoprotein component CLO	P:GO:0006397; P:GO:0008380; F:GO:0003924; F:GO:0005525; C:GO:0005634; C:GO:0009507	P:mRNA processing; P:RNA splicing; F:GTPase activity; F:GTP binding; C:nucleus; C:chloroplast	EC:3.6.1; EC:3.6; EC:3; EC:3.6.1.15	Acting on acid anhydrides; Acting on acid anhydrides; Hydrolases; Nucleoside-triphosphate phosphatase
OG0010534	11-oxo-beta-amyrin 30-oxidase	F:GO:0004497; F:GO:0005506; F:GO:0016705; F:GO:0020037; C:GO:0016021	F:monooxygenase activity; F:iron ion binding; F:oxidoreductase activity, acting on paired donors, with incorporation or reduction of molecular oxygen; F:heme binding; C:integral component of membrane	EC:1; EC:1.14	Oxidoreductases; Acting on paired donors, with incorporation or reduction of molecular oxygen. The oxygen incorporated need not be derived from O(2)
OG0005908	12-oxophytodienoate reductase 1-like	F:GO:0010181; F:GO:0016491	F:FMN binding; F:oxidoreductase activity	EC:1	Oxidoreductases
OG0008524	12-oxophytodienoate reductase 3-like	F:GO:0010181; F:GO:0016491	F:FMN binding; F:oxidoreductase activity	EC:1	Oxidoreductases
OG0010421	14 kDa proline-rich protein DC2.15
OG0023080	14 kDa zinc-binding protein	F:GO:0003824	F:catalytic activity
OG0019262	14 kDa zinc-binding protein-like isoform X2
OG0001794	14-3-3-like protein D	P:GO:0048528; F:GO:0004497; F:GO:0005509; C:GO:0005634; C:GO:0005829; C:GO:0005886	P:post-embryonic root development; F:monooxygenase activity; F:calcium ion binding; C:nucleus; C:cytosol; C:plasma membrane	EC:1	Oxidoreductases
OG0032097	14-3-3-like protein D	P:GO:0048528; F:GO:0004497; F:GO:0005509; C:GO:0005634; C:GO:0005829; C:GO:0005886	P:post-embryonic root development; F:monooxygenase activity; F:calcium ion binding; C:nucleus; C:cytosol; C:plasma membrane	EC:1	Oxidoreductases
OG0026050	14-3-3-like protein D isoform X1
OG0003289	14-3-3-like protein GF14 iota
OG0010895	15.4 kDa class V heat shock protein
OG0010697	15.7 kDa heat shock protein, peroxisomal
OG0023708	17.4 kDa class I heat shock protein-like
OG0008916	17.4 kDa class III heat shock protein	P:GO:0009408	P:response to heat
OG0030917	17.9 kDa class II heat shock protein
OG0014968	18 kDa seed maturation protein-like	P:GO:0009793	P:embryo development ending in seed dormancy
OG0028848	18 kDa seed maturation protein-like	P:GO:0009793	P:embryo development ending in seed dormancy
OG0006884	187-kDa microtubule-associated protein AIR9 isoform X1
OG0001901	1-acyl-sn-glycerol-3-phosphate acyltransferase 2-like	P:GO:0016024; F:GO:0003841; C:GO:0016021	P:CDP-diacylglycerol biosynthetic process; F:1-acylglycerol-3-phosphate O-acyltransferase activity; C:integral component of membrane	EC:2.3.1.51; EC:2.3; EC:2; EC:2.3.1	1-acylglycerol-3-phosphate O-acyltransferase; Acyltransferases; Transferases; Acyltransferases
OG0012485	1-acyl-sn-glycerol-3-phosphate acyltransferase 3-like isoform X1	P:GO:0016024; F:GO:0003841; C:GO:0016021	P:CDP-diacylglycerol biosynthetic process; F:1-acylglycerol-3-phosphate O-acyltransferase activity; C:integral component of membrane	EC:2.3.1.51; EC:2.3; EC:2; EC:2.3.1	1-acylglycerol-3-phosphate O-acyltransferase; Acyltransferases; Transferases; Acyltransferases
OG0021384	1-acyl-sn-glycerol-3-phosphate acyltransferase-like	P:GO:0008654; F:GO:0003841; C:GO:0016021	P:phospholipid biosynthetic process; F:1-acylglycerol-3-phosphate O-acyltransferase activity; C:integral component of membrane	EC:2.3.1.51; EC:2.3; EC:2; EC:2.3.1	1-acylglycerol-3-phosphate O-acyltransferase; Acyltransferases; Transferases; Acyltransferases
OG0000492	1-aminocyclopropane-1-carboxylate oxidase	F:GO:0046872; F:GO:0051213	F:metal ion binding; F:dioxygenase activity	EC:1	Oxidoreductases
OG0022338	1-aminocyclopropane-1-carboxylate oxidase 1-like	F:GO:0016491; F:GO:0046872	F:oxidoreductase activity; F:metal ion binding	EC:1	Oxidoreductases
OG0010837	1-aminocyclopropane-1-carboxylate oxidase 1-like isoform X1	F:GO:0051213; C:GO:0016021	F:dioxygenase activity; C:integral component of membrane	EC:1	Oxidoreductases
OG0009606	1-aminocyclopropane-1-carboxylate oxidase 5	F:GO:0016491; C:GO:0016021	F:oxidoreductase activity; C:integral component of membrane	EC:1	Oxidoreductases
OG0010525	1-aminocyclopropane-1-carboxylate oxidase homolog 1-like	F:GO:0046872; F:GO:0051213	F:metal ion binding; F:dioxygenase activity	EC:1	Oxidoreductases
OG0020274	1-aminocyclopropane-1-carboxylate oxidase homolog 1-like	F:GO:0016491; F:GO:0046872	F:oxidoreductase activity; F:metal ion binding	EC:1	Oxidoreductases
OG0021598	1-aminocyclopropane-1-carboxylate oxidase homolog 1-like	F:GO:0016491; F:GO:0046872	F:oxidoreductase activity; F:metal ion binding	EC:1	Oxidoreductases
OG0001074	1-aminocyclopropane-1-carboxylate oxidase homolog 1-like isoform X1	F:GO:0045486; F:GO:0046872	F:naringenin 3-dioxygenase activity; F:metal ion binding	EC:1.14.11; EC:1; EC:1.14.11.9; EC:1.14	Acting on paired donors, with incorporation or reduction of molecular oxygen. The oxygen incorporated need not be derived from O(2); Oxidoreductases; Flavanone 3-dioxygenase; Acting on paired donors, with incorporation or reduction of molecular oxygen. The oxygen incorporated need not be derived from O(2)
OG0023206	1-aminocyclopropane-1-carboxylate oxidase homolog 1-like isoform X1	F:GO:0016491; F:GO:0046872	F:oxidoreductase activity; F:metal ion binding	EC:1	Oxidoreductases
OG0001047	1-aminocyclopropane-1-carboxylate oxidase homolog 1-like isoform X2	F:GO:0016491; F:GO:0046872	F:oxidoreductase activity; F:metal ion binding	EC:1	Oxidoreductases
OG0010526	1-aminocyclopropane-1-carboxylate oxidase homolog 3-like	F:GO:0016491; F:GO:0046872	F:oxidoreductase activity; F:metal ion binding	EC:1	Oxidoreductases
OG0013105	1-aminocyclopropane-1-carboxylate oxidase homolog 4-like	F:GO:0046872; F:GO:0051213	F:metal ion binding; F:dioxygenase activity	EC:1	Oxidoreductases
OG0001676	1-aminocyclopropane-1-carboxylate oxidase-like	F:GO:0016491; F:GO:0046872	F:oxidoreductase activity; F:metal ion binding	EC:1	Oxidoreductases
OG0007104	1-aminocyclopropane-1-carboxylate oxidase-like	F:GO:0016491; F:GO:0046872	F:oxidoreductase activity; F:metal ion binding	EC:1	Oxidoreductases
OG0013747	1-aminocyclopropane-1-carboxylate oxidase-like	F:GO:0016491; C:GO:0016021	F:oxidoreductase activity; C:integral component of membrane	EC:1	Oxidoreductases
OG0009206	1-aminocyclopropane-1-carboxylate synthase	P:GO:0009058; F:GO:0003824; F:GO:0030170	P:biosynthetic process; F:catalytic activity; F:pyridoxal phosphate binding
OG0012359	1-aminocyclopropane-1-carboxylate synthase	P:GO:0042218; F:GO:0016847; F:GO:0030170	P:1-aminocyclopropane-1-carboxylate biosynthetic process; F:1-aminocyclopropane-1-carboxylate synthase activity; F:pyridoxal phosphate binding	EC:4.4.1.14; EC:4.4; EC:4	1-aminocyclopropane-1-carboxylate synthase; Carbon-sulfur lyases; Lyases
OG0013320	1-aminocyclopropane-1-carboxylate synthase	P:GO:0009058; F:GO:0003824; F:GO:0030170	P:biosynthetic process; F:catalytic activity; F:pyridoxal phosphate binding
OG0008951	1-aminocyclopropane-1-carboxylate synthase 1	P:GO:0009058; F:GO:0003824; F:GO:0030170	P:biosynthetic process; F:catalytic activity; F:pyridoxal phosphate binding
OG0013401	1-aminocyclopropane-1-carboxylate synthase 3-like	P:GO:0042218; F:GO:0016847; F:GO:0030170	P:1-aminocyclopropane-1-carboxylate biosynthetic process; F:1-aminocyclopropane-1-carboxylate synthase activity; F:pyridoxal phosphate binding	EC:4.4.1.14; EC:4.4; EC:4	1-aminocyclopropane-1-carboxylate synthase; Carbon-sulfur lyases; Lyases
OG0000169	1-aminocyclopropane-1-carboxylate synthase 7	P:GO:0009058; F:GO:0003824; F:GO:0030170	P:biosynthetic process; F:catalytic activity; F:pyridoxal phosphate binding
OG0013284	1-aminocyclopropane-1-carboxylate synthase CMA101	P:GO:0009058; F:GO:0003824; F:GO:0030170	P:biosynthetic process; F:catalytic activity; F:pyridoxal phosphate binding
OG0015367	1-aminocyclopropane-1-carboxylic acid synthase	P:GO:0009058; F:GO:0003824; F:GO:0030170	P:biosynthetic process; F:catalytic activity; F:pyridoxal phosphate binding
OG0009157	1-Cys peroxiredoxin	P:GO:0045454; P:GO:0098869; F:GO:0004601; F:GO:0051920; C:GO:0005739; C:GO:0005829	P:cell redox homeostasis; P:cellular oxidant detoxification; F:peroxidase activity; F:peroxiredoxin activity; C:mitochondrion; C:cytosol	EC:1.11; EC:1; EC:1.11.1; EC:1.11.1.15	Acting on a peroxide as acceptor; Oxidoreductases; Acting on a peroxide as acceptor; Acting on a peroxide as acceptor
OG0016126	1-phosphatidylinositol-3-phosphate 5-kinase	P:GO:0046854; F:GO:0000285; F:GO:0005524; F:GO:0046872	P:phosphatidylinositol phosphate biosynthetic process; F:1-phosphatidylinositol-3-phosphate 5-kinase activity; F:ATP binding; F:metal ion binding	EC:2.7.1; EC:2.7.1.150; EC:2.7; EC:2	Transferring phosphorus-containing groups; 1-phosphatidylinositol-3-phosphate 5-kinase; Transferring phosphorus-containing groups; Transferases
OG0008721	1-phosphatidylinositol-3-phosphate 5-kinase FAB1B	P:GO:0046854; F:GO:0000285; F:GO:0005524; F:GO:0046872	P:phosphatidylinositol phosphate biosynthetic process; F:1-phosphatidylinositol-3-phosphate 5-kinase activity; F:ATP binding; F:metal ion binding	EC:2.7.1; EC:2.7.1.150; EC:2.7; EC:2	Transferring phosphorus-containing groups; 1-phosphatidylinositol-3-phosphate 5-kinase; Transferring phosphorus-containing groups; Transferases
OG0028866	1-phosphatidylinositol-3-phosphate 5-kinase FAB1B	P:GO:0007033; P:GO:0009555; P:GO:0010256; P:GO:0046854; F:GO:0000285; F:GO:0005524; F:GO:0046872; C:GO:0005768	P:vacuole organization; P:pollen development; P:endomembrane system organization; P:phosphatidylinositol phosphate biosynthetic process; F:1-phosphatidylinositol-3-phosphate 5-kinase activity; F:ATP binding; F:metal ion binding; C:endosome	EC:2.7.1; EC:2.7.1.150; EC:2.7; EC:2	Transferring phosphorus-containing groups; 1-phosphatidylinositol-3-phosphate 5-kinase; Transferring phosphorus-containing groups; Transferases
OG0007917	1-phosphatidylinositol-3-phosphate 5-kinase FAB1B isoform X1	P:GO:0007033; P:GO:0009555; P:GO:0010256; P:GO:0046854; F:GO:0000285; F:GO:0005524; F:GO:0046872; C:GO:0005768	P:vacuole organization; P:pollen development; P:endomembrane system organization; P:phosphatidylinositol phosphate biosynthetic process; F:1-phosphatidylinositol-3-phosphate 5-kinase activity; F:ATP binding; F:metal ion binding; C:endosome	EC:2.7.1; EC:2.7.1.150; EC:2.7; EC:2	Transferring phosphorus-containing groups; 1-phosphatidylinositol-3-phosphate 5-kinase; Transferring phosphorus-containing groups; Transferases
OG0032473	2-(3-amino-3-carboxypropyl)histidine synthase subunit 1-like	P:GO:0017183; F:GO:0016740	P:peptidyl-diphthamide biosynthetic process from peptidyl-histidine; F:transferase activity	EC:2	Transferases
OG0033060	2-(3-amino-3-carboxypropyl)histidine synthase subunit 1-like	P:GO:0017183; F:GO:0016740	P:peptidyl-diphthamide biosynthetic process from peptidyl-histidine; F:transferase activity	EC:2	Transferases
OG0010792	2-(3-amino-3-carboxypropyl)histidine synthase subunit 2 isoform X1	P:GO:0017183; F:GO:0016740	P:peptidyl-diphthamide biosynthetic process from peptidyl-histidine; F:transferase activity	EC:2	Transferases
OG0010731	2,3-bisphosphoglycerate-independent phosphoglycerate mutase	P:GO:0006007; P:GO:0006096; F:GO:0004619; F:GO:0030145; C:GO:0005737	P:glucose catabolic process; P:glycolytic process; F:phosphoglycerate mutase activity; F:manganese ion binding; C:cytoplasm	EC:5.4.2.1; EC:5.4; EC:5; EC:5.4.2	Intramolecular transferases; Intramolecular transferases; Isomerases; Intramolecular transferases
OG0006186	2,3-dimethylmalate lyase-like	F:GO:0004451	F:isocitrate lyase activity	EC:4.1.3.1; EC:4.1; EC:4; EC:4.1.3	Isocitrate lyase; Carbon-carbon lyases; Lyases; Carbon-carbon lyases
OG0006544	2,3-dimethylmalate lyase-like	F:GO:0004451	F:isocitrate lyase activity	EC:4.1.3.1; EC:4.1; EC:4; EC:4.1.3	Isocitrate lyase; Carbon-carbon lyases; Lyases; Carbon-carbon lyases
OG0012670	20 kDa chaperonin, chloroplastic-like	P:GO:0006457; P:GO:1901671; F:GO:0005524; F:GO:0046914	P:protein folding; P:positive regulation of superoxide dismutase activity; F:ATP binding; F:transition metal ion binding
OG0016119	20 kDa chaperonin, chloroplastic-like	P:GO:0051085; P:GO:1901671; F:GO:0005524; F:GO:0046914; F:GO:0051082; F:GO:0051087; C:GO:0005759; C:GO:0009507	P:chaperone cofactor-dependent protein refolding; P:positive regulation of superoxide dismutase activity; F:ATP binding; F:transition metal ion binding; F:unfolded protein binding; F:chaperone binding; C:mitochondrial matrix; C:chloroplast
OG0030086	20 kDa chaperonin, chloroplastic-like	P:GO:0006457; F:GO:0005524	P:protein folding; F:ATP binding
OG0025636	20S-pre-rRNA D-site endonuclease nob1-like	P:GO:0042254; P:GO:0090501; F:GO:0004519	P:ribosome biogenesis; P:RNA phosphodiester bond hydrolysis; F:endonuclease activity	EC:3.1; EC:3	Acting on ester bonds; Hydrolases
OG0004152	21.7 kDa class VI heat shock protein
OG0026799	21.7 kDa class VI heat shock protein
OG0008911	25.3 kDa vesicle transport protein	P:GO:0006888; P:GO:0006890; P:GO:0015031; P:GO:0048280; F:GO:0005484; C:GO:0000139; C:GO:0005789; C:GO:0005793; C:GO:0012507; C:GO:0016021; C:GO:0031201	P:endoplasmic reticulum to Golgi vesicle-mediated transport; P:retrograde vesicle-mediated transport, Golgi to endoplasmic reticulum; P:protein transport; P:vesicle fusion with Golgi apparatus; F:SNAP receptor activity; C:Golgi membrane; C:endoplasmic reticulum membrane; C:endoplasmic reticulum-Golgi intermediate compartment; C:ER to Golgi transport vesicle membrane; C:integral component of membr…
OG0013702	26.5 kDa heat shock protein, mitochondrial
OG0001610	26S protease regulatory subunit S10B homolog B-like	P:GO:0030163; F:GO:0005524; F:GO:0016887; C:GO:0000502; C:GO:0005737	P:protein catabolic process; F:ATP binding; F:ATP hydrolysis activity; C:proteasome complex; C:cytoplasm	EC:3.6.1; EC:3.6; EC:3; EC:3.6.1.15	Acting on acid anhydrides; Acting on acid anhydrides; Hydrolases; Nucleoside-triphosphate phosphatase
OG0010166	26S protease regulatory subunit S10B homolog B-like
OG0015691	26S proteasome non-ATPase regulatory subunit 1 homolog A	P:GO:0042176; P:GO:0050790; F:GO:0030234; C:GO:0008540; C:GO:0016021	P:regulation of protein catabolic process; P:regulation of catalytic activity; F:enzyme regulator activity; C:proteasome regulatory particle, base subcomplex; C:integral component of membrane
OG0013126	26S proteasome non-ATPase regulatory subunit 10	C:GO:0000502	C:proteasome complex
OG0031929	26S proteasome non-ATPase regulatory subunit 10	C:GO:0000502	C:proteasome complex
OG0002808	26S proteasome non-ATPase regulatory subunit 13 homolog B	C:GO:0000502	C:proteasome complex
OG0030872	26S proteasome non-ATPase regulatory subunit 13-like protein B	C:GO:0000502	C:proteasome complex
OG0001449	26S proteasome non-ATPase regulatory subunit 14 homolog	P:GO:0070536; F:GO:0008237; F:GO:0061578; F:GO:0070122; C:GO:0000502	P:protein K63-linked deubiquitination; F:metallopeptidase activity; F:Lys63-specific deubiquitinase activity; F:isopeptidase activity; C:proteasome complex	EC:3.4; EC:3	Acting on peptide bonds (peptidases); Hydrolases
OG0031738	26S proteasome non-ATPase regulatory subunit 14 homolog	P:GO:0043161; P:GO:0070536; F:GO:0004843; F:GO:0008237; F:GO:0061578; F:GO:0070122; F:GO:0070628; C:GO:0008541	P:proteasome-mediated ubiquitin-dependent protein catabolic process; P:protein K63-linked deubiquitination; F:thiol-dependent deubiquitinase; F:metallopeptidase activity; F:Lys63-specific deubiquitinase activity; F:isopeptidase activity; F:proteasome binding; C:proteasome regulatory particle, lid subcomplex	EC:3.4; EC:3.4.19.9; EC:3; EC:3.4.19; EC:3.4.19.2; EC:3.4.19.12	Acting on peptide bonds (peptidases); Folate gamma-glutamyl hydrolase; Hydrolases; Acting on peptide bonds (peptidases); Peptidyl-glycinamidase; Ubiquitinyl hydrolase 1
OG0009773	26S proteasome non-ATPase regulatory subunit 2 homolog A	P:GO:0042176; P:GO:0043161; P:GO:0050790; F:GO:0004175; F:GO:0030234; C:GO:0005634; C:GO:0008540; C:GO:0034515	P:regulation of protein catabolic process; P:proteasome-mediated ubiquitin-dependent protein catabolic process; P:regulation of catalytic activity; F:endopeptidase activity; F:enzyme regulator activity; C:nucleus; C:proteasome regulatory particle, base subcomplex; C:proteasome storage granule	EC:3.4.99; EC:3.4; EC:3	Acting on peptide bonds (peptidases); Acting on peptide bonds (peptidases); Hydrolases
OG0030762	26S proteasome non-ATPase regulatory subunit 2-like A isoform B	P:GO:0042176; P:GO:0050790; F:GO:0030234; C:GO:0008540	P:regulation of protein catabolic process; P:regulation of catalytic activity; F:enzyme regulator activity; C:proteasome regulatory particle, base subcomplex
OG0030942	26S proteasome non-ATPase regulatory subunit 3 homolog A-like isoform X2	P:GO:0042176; P:GO:0050790; F:GO:0030234; C:GO:0000502	P:regulation of protein catabolic process; P:regulation of catalytic activity; F:enzyme regulator activity; C:proteasome complex
OG0009537	26S proteasome non-ATPase regulatory subunit 4 homolog isoform X1	P:GO:0006013; F:GO:0004559; F:GO:0030246; F:GO:0046872; C:GO:0000502	P:mannose metabolic process; F:alpha-mannosidase activity; F:carbohydrate binding; F:metal ion binding; C:proteasome complex	EC:3.2; EC:3; EC:3.2.1.24; EC:3.2.1	Glycosylases; Hydrolases; Alpha-mannosidase; Glycosylases
OG0013836	26S proteasome non-ATPase regulatory subunit 5	P:GO:0043248; C:GO:0000502	P:proteasome assembly; C:proteasome complex
OG0030034	26S proteasome non-ATPase regulatory subunit 6	P:GO:0043161; C:GO:0000502	P:proteasome-mediated ubiquitin-dependent protein catabolic process; C:proteasome complex
OG0010460	26S proteasome non-ATPase regulatory subunit 6 homolog	C:GO:0000502	C:proteasome complex
OG0014374	26S proteasome non-ATPase regulatory subunit 7 homolog A	P:GO:0006508; F:GO:0008237; F:GO:0070122; C:GO:0005838	P:proteolysis; F:metallopeptidase activity; F:isopeptidase activity; C:proteasome regulatory particle	EC:3.4; EC:3	Acting on peptide bonds (peptidases); Hydrolases
OG0007992	26S proteasome non-ATPase regulatory subunit 9	P:GO:0070682	P:proteasome regulatory particle assembly
OG0020199	26S proteasome regulatory subunit 6A homolog	P:GO:0030163; F:GO:0005524; F:GO:0016887; C:GO:0000502; C:GO:0005737	P:protein catabolic process; F:ATP binding; F:ATP hydrolysis activity; C:proteasome complex; C:cytoplasm	EC:3.6.1; EC:3.6; EC:3; EC:3.6.1.15	Acting on acid anhydrides; Acting on acid anhydrides; Hydrolases; Nucleoside-triphosphate phosphatase
OG0010122	26S proteasome regulatory subunit 6B homolog	P:GO:1901800; F:GO:0005524; F:GO:0036402; C:GO:0000502; C:GO:0005634; C:GO:0005737	P:positive regulation of proteasomal protein catabolic process; F:ATP binding; F:proteasome-activating activity; C:proteasome complex; C:nucleus; C:cytoplasm	EC:3.6.1; EC:3.6; EC:3; EC:3.6.1.15	Acting on acid anhydrides; Acting on acid anhydrides; Hydrolases; Nucleoside-triphosphate phosphatase
OG0008714	26S proteasome regulatory subunit 7	P:GO:0006508; P:GO:0030163; P:GO:0045899; F:GO:0003677; F:GO:0005524; F:GO:0008233; F:GO:0016887; F:GO:0017025; C:GO:0005737; C:GO:0008540; C:GO:0016021	P:proteolysis; P:protein catabolic process; P:positive regulation of RNA polymerase II transcription preinitiation complex assembly; F:DNA binding; F:ATP binding; F:peptidase activity; F:ATP hydrolysis activity; F:TBP-class protein binding; C:cytoplasm; C:proteasome regulatory particle, base subcomplex; C:integral component of membrane	EC:3.6.1; EC:3.4; EC:3.6; EC:3; EC:3.6.1.15	Acting on acid anhydrides; Acting on peptide bonds (peptidases); Acting on acid anhydrides; Hydrolases; Nucleoside-triphosphate phosphatase
OG0013667	26S proteasome regulatory subunit 8 homolog A	P:GO:0030163; F:GO:0005524; F:GO:0016887; C:GO:0000502; C:GO:0005737	P:protein catabolic process; F:ATP binding; F:ATP hydrolysis activity; C:proteasome complex; C:cytoplasm	EC:3.6.1; EC:3.6; EC:3; EC:3.6.1.15	Acting on acid anhydrides; Acting on acid anhydrides; Hydrolases; Nucleoside-triphosphate phosphatase
OG0004847	26S proteasome regulatory subunit N1	C:GO:0000502; C:GO:0016021	C:proteasome complex; C:integral component of membrane
OG0026869	26S proteasome regulatory subunit N5	C:GO:0000502; C:GO:0016021	C:proteasome complex; C:integral component of membrane
OG0030746	26S proteasome regulatory subunit T4	P:GO:0006886; C:GO:0000502	P:intracellular protein transport; C:proteasome complex
OG0024608	28 kDa heat- and acid-stable phosphoprotein	P:GO:0016310; F:GO:0016301; C:GO:0005634; C:GO:0005829	P:phosphorylation; F:kinase activity; C:nucleus; C:cytosol	EC:2.7; EC:2	Transferring phosphorus-containing groups; Transferases
OG0010453	28 kDa ribonucleoprotein, chloroplastic	F:GO:0003723	F:RNA binding
OG0012004	28 kDa ribonucleoprotein, chloroplastic	F:GO:0003723	F:RNA binding
OG0021407	28 kDa ribonucleoprotein, chloroplastic-like isoform X2	F:GO:0003723; C:GO:0005840	F:RNA binding; C:ribosome
OG0012548	28S ribosomal protein S33, mitochondrial	C:GO:0005739; C:GO:0005840	C:mitochondrion; C:ribosome
OG0021125	28S ribosomal protein S9, mitochondrial	P:GO:0006412; P:GO:0009555; P:GO:0009559; F:GO:0003735; C:GO:0005739; C:GO:0005840	P:translation; P:pollen development; P:embryo sac central cell differentiation; F:structural constituent of ribosome; C:mitochondrion; C:ribosome
OG0016337	2-alkenal reductase (NADP(+)-dependent)-like	F:GO:0016491	F:oxidoreductase activity	EC:1	Oxidoreductases
OG0019769	2-alkenal reductase (NADP(+)-dependent)-like	F:GO:0016491	F:oxidoreductase activity	EC:1	Oxidoreductases
OG0031040	2-alkenal reductase (NADP(+)-dependent)-like	F:GO:0016491	F:oxidoreductase activity	EC:1	Oxidoreductases
OG0025231	2-cys peroxiredoxin bas1	P:GO:0098869; F:GO:0051920	P:cellular oxidant detoxification; F:peroxiredoxin activity	EC:1.11; EC:1; EC:1.11.1.15	Acting on a peroxide as acceptor; Oxidoreductases; Acting on a peroxide as acceptor
OG0002511	2-Cys peroxiredoxin BAS1, chloroplastic-like	P:GO:0098869; F:GO:0051920	P:cellular oxidant detoxification; F:peroxiredoxin activity	EC:1.11; EC:1; EC:1.11.1.15	Acting on a peroxide as acceptor; Oxidoreductases; Acting on a peroxide as acceptor
OG0018388	2-dehydro-3-deoxyphosphooctonate aldolase	P:GO:0009058; F:GO:0008676; C:GO:0005737	P:biosynthetic process; F:3-deoxy-8-phosphooctulonate synthase activity; C:cytoplasm	EC:2.5.1; EC:2.5; EC:2; EC:2.5.1.55	Transferring alkyl or aryl groups, other than methyl groups; Transferring alkyl or aryl groups, other than methyl groups; Transferases; 3-deoxy-8-phosphooctulonate synthase
OG0002535	2-hydroxyacyl-CoA lyase	F:GO:0000287; F:GO:0003824; F:GO:0030976	F:magnesium ion binding; F:catalytic activity; F:thiamine pyrophosphate binding
OG0025397	2-hydroxyacyl-CoA lyase	F:GO:0000287; F:GO:0003824; F:GO:0030976	F:magnesium ion binding; F:catalytic activity; F:thiamine pyrophosphate binding
OG0031714	2-hydroxyisoflavanone dehydratase	F:GO:0016787	F:hydrolase activity
OG0002343	2-hydroxyisoflavanone synthase-like	F:GO:0004497; F:GO:0005506; F:GO:0016705; F:GO:0020037	F:monooxygenase activity; F:iron ion binding; F:oxidoreductase activity, acting on paired donors, with incorporation or reduction of molecular oxygen; F:heme binding	EC:1; EC:1.14	Oxidoreductases; Acting on paired donors, with incorporation or reduction of molecular oxygen. The oxygen incorporated need not be derived from O(2)
OG0006483	2-hydroxymuconate semialdehyde hydrolase-like
OG0004029	2-methylene-furan-3-one reductase-like	F:GO:0008270; F:GO:0016491	F:zinc ion binding; F:oxidoreductase activity	EC:1	Oxidoreductases
OG0009850	2-methylene-furan-3-one reductase-like	F:GO:0008270; F:GO:0016491	F:zinc ion binding; F:oxidoreductase activity	EC:1	Oxidoreductases
OG0012538	2-methylene-furan-3-one reductase-like	F:GO:0008270; F:GO:0016491	F:zinc ion binding; F:oxidoreductase activity	EC:1	Oxidoreductases
OG0021248	2-methylene-furan-3-one reductase-like	F:GO:0008270; F:GO:0016491	F:zinc ion binding; F:oxidoreductase activity	EC:1	Oxidoreductases
OG0025746	2-methylene-furan-3-one reductase-like	F:GO:0008270; F:GO:0102978	F:zinc ion binding; F:furaneol oxidoreductase activity	EC:1.3.1.105; EC:1.3; EC:1; EC:1.3.1	2-methylene-furan-3-one reductase; Acting on the CH-CH group of donors; Oxidoreductases; Acting on the CH-CH group of donors
OG0033125	2-methylene-furan-3-one reductase-like
OG0033162	2-methylmalate dehydratase	P:GO:0009098; F:GO:0003861; F:GO:0046872; F:GO:0051539	P:leucine biosynthetic process; F:3-isopropylmalate dehydratase activity; F:metal ion binding; F:4 iron, 4 sulfur cluster binding	EC:4.2.1; EC:4.2.1.33; EC:4.2; EC:4	Carbon-oxygen lyases; 3-isopropylmalate dehydratase; Carbon-oxygen lyases; Lyases
OG0031932	2-oxoglutarate dehydrogenase, mitochondrial	P:GO:0006099; F:GO:0004591; F:GO:0030976	P:tricarboxylic acid cycle; F:oxoglutarate dehydrogenase (succinyl-transferring) activity; F:thiamine pyrophosphate binding	EC:1.2; EC:1; EC:1.2.4; EC:1.2.4.2	Acting on the aldehyde or oxo group of donors; Oxidoreductases; Acting on the aldehyde or oxo group of donors; Oxoglutarate dehydrogenase (succinyl-transferring)
OG0000876	2-oxoglutarate dehydrogenase, mitochondrial-like	P:GO:0006099; F:GO:0004591; F:GO:0030976	P:tricarboxylic acid cycle; F:oxoglutarate dehydrogenase (succinyl-transferring) activity; F:thiamine pyrophosphate binding	EC:1.2; EC:1; EC:1.2.4; EC:1.2.4.2	Acting on the aldehyde or oxo group of donors; Oxidoreductases; Acting on the aldehyde or oxo group of donors; Oxoglutarate dehydrogenase (succinyl-transferring)
OG0021693	2-oxoglutarate dehydrogenase, mitochondrial-like	P:GO:0006099; F:GO:0004591; F:GO:0030976	P:tricarboxylic acid cycle; F:oxoglutarate dehydrogenase (succinyl-transferring) activity; F:thiamine pyrophosphate binding	EC:1.2; EC:1; EC:1.2.4; EC:1.2.4.2	Acting on the aldehyde or oxo group of donors; Oxidoreductases; Acting on the aldehyde or oxo group of donors; Oxoglutarate dehydrogenase (succinyl-transferring)
OG0006505	2-oxoglutarate-dependent dioxygenase AOP2-like	F:GO:0046872; F:GO:0051213	F:metal ion binding; F:dioxygenase activity	EC:1	Oxidoreductases
OG0026147	2-oxoglutarate-dependent dioxygenase AOP3	F:GO:0046872; F:GO:0051213	F:metal ion binding; F:dioxygenase activity	EC:1	Oxidoreductases
OG0001680	2-oxoglutarate-dependent dioxygenase DAO-like	F:GO:0046872; F:GO:0051213	F:metal ion binding; F:dioxygenase activity	EC:1	Oxidoreductases
OG0002188	2-oxoglutarate-dependent dioxygenase DAO-like	P:GO:0009852; P:GO:0010252; F:GO:0046872; F:GO:0050302; F:GO:0051213	P:auxin catabolic process; P:auxin homeostasis; F:metal ion binding; F:indole-3-acetaldehyde oxidase activity; F:dioxygenase activity	EC:1.2; EC:1; EC:1.2.3.9; EC:1.2.3.7; EC:1.2.3; EC:1.2.3.1	Acting on the aldehyde or oxo group of donors; Oxidoreductases; Aryl-aldehyde oxidase; Indole-3-acetaldehyde oxidase; Acting on the aldehyde or oxo group of donors; Aldehyde oxidase
OG0025154	2-oxoglutarate-dependent dioxygenase mpl2	F:GO:0046872; F:GO:0051213	F:metal ion binding; F:dioxygenase activity	EC:1	Oxidoreductases
OG0014481	2-oxoisovalerate dehydrogenase subunit alpha 2, mitochondrial isoform X1	F:GO:0016624	F:oxidoreductase activity, acting on the aldehyde or oxo group of donors, disulfide as acceptor	EC:1.2; EC:1; EC:1.2.4	Acting on the aldehyde or oxo group of donors; Oxidoreductases; Acting on the aldehyde or oxo group of donors
OG0013495	2-phosphoglycerate kinase	P:GO:0016310; F:GO:0016301	P:phosphorylation; F:kinase activity	EC:2.7; EC:2	Transferring phosphorus-containing groups; Transferases
OG0012899	2-phytyl-1,4-beta-naphthoquinone methyltransferase, chloroplastic	P:GO:0032259; P:GO:0042372; F:GO:0052624; C:GO:0009507	P:methylation; P:phylloquinone biosynthetic process; F:2-phytyl-1,4-naphthoquinone methyltransferase activity; C:chloroplast	EC:2.1; EC:2; EC:2.1.1	Transferring one-carbon groups; Transferases; Transferring one-carbon groups
OG0014201	3',5'-nucleoside bisphosphate phosphatase	F:GO:0003824	F:catalytic activity
OG0015622	3,9-dihydroxypterocarpan 6A-monooxygenase	F:GO:0004497; F:GO:0005506; F:GO:0016705; F:GO:0020037; C:GO:0016021	F:monooxygenase activity; F:iron ion binding; F:oxidoreductase activity, acting on paired donors, with incorporation or reduction of molecular oxygen; F:heme binding; C:integral component of membrane	EC:1; EC:1.14	Oxidoreductases; Acting on paired donors, with incorporation or reduction of molecular oxygen. The oxygen incorporated need not be derived from O(2)
OG0015899	30 kDa ribonucleoprotein, chloroplastic	F:GO:0003723	F:RNA binding
OG0011410	30-kDa cleavage and polyadenylation specificity factor 30	P:GO:0000381; F:GO:0003677; F:GO:0003729; F:GO:0046872; F:GO:1990247; C:GO:0005654	P:regulation of alternative mRNA splicing, via spliceosome; F:DNA binding; F:mRNA binding; F:metal ion binding; F:N6-methyladenosine-containing RNA binding; C:nucleoplasm
OG0033224	30S ribosomal protein	C:GO:0005840	C:ribosome
OG0001174	30S ribosomal protein 3, chloroplastic-like	P:GO:0006412; F:GO:0003735; C:GO:0005840	P:translation; F:structural constituent of ribosome; C:ribosome
OG0014453	30S ribosomal protein S1	F:GO:0003676	F:nucleic acid binding
OG0021046	30S ribosomal protein S1, chloroplastic	F:GO:0003676; C:GO:0005840	F:nucleic acid binding; C:ribosome
OG0015769	30S ribosomal protein S16-1, chloroplastic	P:GO:0006412; F:GO:0003735; C:GO:0005840; C:GO:0009507	P:translation; F:structural constituent of ribosome; C:ribosome; C:chloroplast
OG0012692	30S ribosomal protein S16-2, chloroplastic/mitochondrial	P:GO:0006412; F:GO:0003735; C:GO:0005840; C:GO:0009507	P:translation; F:structural constituent of ribosome; C:ribosome; C:chloroplast
OG0013458	30S ribosomal protein S17	P:GO:0006412; F:GO:0003735; F:GO:0019843; C:GO:0005840; C:GO:0016021	P:translation; F:structural constituent of ribosome; F:rRNA binding; C:ribosome; C:integral component of membrane
OG0010459	30S ribosomal protein S21, chloroplastic	P:GO:0006412; F:GO:0003735; C:GO:0005840; C:GO:0016021	P:translation; F:structural constituent of ribosome; C:ribosome; C:integral component of membrane
OG0012245	30S ribosomal protein S21, chloroplastic	P:GO:0006412; F:GO:0003735; C:GO:0005840	P:translation; F:structural constituent of ribosome; C:ribosome
OG0031107	30S ribosomal protein S21, chloroplastic	P:GO:0006412; F:GO:0003735; C:GO:0005840	P:translation; F:structural constituent of ribosome; C:ribosome
OG0004837	30S ribosomal protein S31, chloroplastic-like	C:GO:0005840	C:ribosome
OG0028241	30S ribosomal protein S31, chloroplastic-like	C:GO:0005840	C:ribosome
OG0001645	30S ribosomal protein S5, chloroplastic	P:GO:0006412; F:GO:0003735; F:GO:0019843; C:GO:0015935	P:translation; F:structural constituent of ribosome; F:rRNA binding; C:small ribosomal subunit
OG0026199	30S ribosomal protein S5, chloroplastic	P:GO:0006412; F:GO:0003723; F:GO:0003735; F:GO:0019843; C:GO:0005840; C:GO:0015935; C:GO:1990904	P:translation; F:RNA binding; F:structural constituent of ribosome; F:rRNA binding; C:ribosome; C:small ribosomal subunit; C:ribonucleoprotein complex
OG0029812	30S ribosomal protein S5, chloroplastic	P:GO:0006412; F:GO:0003735; F:GO:0019843; C:GO:0015935	P:translation; F:structural constituent of ribosome; F:rRNA binding; C:small ribosomal subunit
OG0029091	30S ribosomal protein S6 alpha, chloroplastic	P:GO:0006412; F:GO:0003735; F:GO:0019843; C:GO:0005840	P:translation; F:structural constituent of ribosome; F:rRNA binding; C:ribosome
OG0029544	33 kDa ribonucleoprotein, chloroplastic	F:GO:0003723	F:RNA binding
OG0007593	3'-5' exoribonuclease 1-like	P:GO:0000467; P:GO:0000738; F:GO:0000175; F:GO:0003676	P:exonucleolytic trimming to generate mature 3'-end of 5.8S rRNA from tricistronic rRNA transcript (SSU-rRNA, 5.8S rRNA, LSU-rRNA); P:DNA catabolic process, exonucleolytic; F:3'-5'-exoribonuclease activity; F:nucleic acid binding	EC:3.1; EC:3.1.13; EC:3; EC:3.1.15	Acting on ester bonds; Acting on ester bonds; Hydrolases; Acting on ester bonds
OG0021712	39S ribosomal protein L41-A, mitochondrial	C:GO:0005739; C:GO:0005840	C:mitochondrion; C:ribosome
OG0020186	3-dehydroquinate dehydratase/ shikimate dehydrogenase	P:GO:0009073; P:GO:0009423; F:GO:0003855; F:GO:0004764	P:aromatic amino acid family biosynthetic process; P:chorismate biosynthetic process; F:3-dehydroquinate dehydratase activity; F:shikimate 3-dehydrogenase (NADP+) activity	EC:1.1; EC:4.2.1; EC:1.1.1.25; EC:1; EC:4.2; EC:4.2.1.10; EC:4; EC:1.1.1; EC:1.1.1.282	Acting on the CH-OH group of donors; Carbon-oxygen lyases; Shikimate dehydrogenase; Oxidoreductases; Carbon-oxygen lyases; 3-dehydroquinate dehydratase; Lyases; Acting on the CH-OH group of donors; Quinate/shikimate dehydrogenase
OG0006170	3-dehydroquinate synthase homolog isoform X1	P:GO:0008652; P:GO:0009073; F:GO:0003856; F:GO:0016491	P:cellular amino acid biosynthetic process; P:aromatic amino acid family biosynthetic process; F:3-dehydroquinate synthase activity; F:oxidoreductase activity	EC:1; EC:4.2; EC:4.2.3.4; EC:4; EC:4.2.3	Oxidoreductases; Carbon-oxygen lyases; 3-dehydroquinate synthase; Lyases; Carbon-oxygen lyases
OG0025941	3-dehydroquinate synthase, chloroplastic	P:GO:0009073; F:GO:0003856; C:GO:0005768; C:GO:0005802; C:GO:0009570	P:aromatic amino acid family biosynthetic process; F:3-dehydroquinate synthase activity; C:endosome; C:trans-Golgi network; C:chloroplast stroma	EC:4.2; EC:4.2.3.4; EC:4; EC:4.2.3	Carbon-oxygen lyases; 3-dehydroquinate synthase; Lyases; Carbon-oxygen lyases
OG0004539	3-dehydrosphinganine reductase TSC10A-like isoform X1	F:GO:0016491; C:GO:0016021	F:oxidoreductase activity; C:integral component of membrane	EC:1	Oxidoreductases
OG0029761	3-deoxy-manno-octulosonate cytidylyltransferase, mitochondrial	F:GO:0008690; C:GO:0016021	F:3-deoxy-manno-octulosonate cytidylyltransferase activity; C:integral component of membrane	EC:2.7; EC:2; EC:2.7.7.38; EC:2.7.7	Transferring phosphorus-containing groups; Transferases; 3-deoxy-manno-octulosonate cytidylyltransferase; Transferring phosphorus-containing groups
OG0013769	3-epi-6-deoxocathasterone 23-monooxygenase CYP90D1	F:GO:0004497; F:GO:0005506; F:GO:0016705; F:GO:0020037; C:GO:0016021	F:monooxygenase activity; F:iron ion binding; F:oxidoreductase activity, acting on paired donors, with incorporation or reduction of molecular oxygen; F:heme binding; C:integral component of membrane	EC:1; EC:1.14	Oxidoreductases; Acting on paired donors, with incorporation or reduction of molecular oxygen. The oxygen incorporated need not be derived from O(2)
OG0011926	3-epi-6-deoxocathasterone 23-monooxygenase-like	F:GO:0004497; F:GO:0005506; F:GO:0016705; F:GO:0020037; C:GO:0016021	F:monooxygenase activity; F:iron ion binding; F:oxidoreductase activity, acting on paired donors, with incorporation or reduction of molecular oxygen; F:heme binding; C:integral component of membrane	EC:1; EC:1.14	Oxidoreductases; Acting on paired donors, with incorporation or reduction of molecular oxygen. The oxygen incorporated need not be derived from O(2)
OG0005609	3-hydroxy-3-methylglutaryl-coenzyme A reductase 1	P:GO:0008299; P:GO:0015936; F:GO:0004420; C:GO:0005789; C:GO:0016021	P:isoprenoid biosynthetic process; P:coenzyme A metabolic process; F:hydroxymethylglutaryl-CoA reductase (NADPH) activity; C:endoplasmic reticulum membrane; C:integral component of membrane	EC:1.1; EC:1; EC:1.1.1.34; EC:1.1.1	Acting on the CH-OH group of donors; Oxidoreductases; Hydroxymethylglutaryl-CoA reductase (NADPH); Acting on the CH-OH group of donors
OG0009032	3-hydroxy-3-methylglutaryl-coenzyme A reductase 1-like	P:GO:0008299; P:GO:0015936; F:GO:0004420; C:GO:0005789; C:GO:0016021	P:isoprenoid biosynthetic process; P:coenzyme A metabolic process; F:hydroxymethylglutaryl-CoA reductase (NADPH) activity; C:endoplasmic reticulum membrane; C:integral component of membrane	EC:1.1; EC:1; EC:1.1.1.34; EC:1.1.1	Acting on the CH-OH group of donors; Oxidoreductases; Hydroxymethylglutaryl-CoA reductase (NADPH); Acting on the CH-OH group of donors
OG0015479	3-hydroxy-3-methylglutaryl-coenzyme A reductase 1-like	P:GO:0008299; P:GO:0015936; F:GO:0004420; C:GO:0005789; C:GO:0016021	P:isoprenoid biosynthetic process; P:coenzyme A metabolic process; F:hydroxymethylglutaryl-CoA reductase (NADPH) activity; C:endoplasmic reticulum membrane; C:integral component of membrane	EC:1.1; EC:1; EC:1.1.1.34; EC:1.1.1	Acting on the CH-OH group of donors; Oxidoreductases; Hydroxymethylglutaryl-CoA reductase (NADPH); Acting on the CH-OH group of donors
OG0009472	3-hydroxy-3-methylglutaryl-coenzyme A reductase 2 isoform X1	P:GO:0008299; P:GO:0015936; F:GO:0004420; C:GO:0005789; C:GO:0016021	P:isoprenoid biosynthetic process; P:coenzyme A metabolic process; F:hydroxymethylglutaryl-CoA reductase (NADPH) activity; C:endoplasmic reticulum membrane; C:integral component of membrane	EC:1.1; EC:1; EC:1.1.1.34; EC:1.1.1	Acting on the CH-OH group of donors; Oxidoreductases; Hydroxymethylglutaryl-CoA reductase (NADPH); Acting on the CH-OH group of donors
OG0007667	3-hydroxyacyl-[acyl-carrier-protein] dehydratase FabZ-like	P:GO:0006633; P:GO:0009245; F:GO:0004317; F:GO:0008659; F:GO:0008693; F:GO:0047451; C:GO:0005737	P:fatty acid biosynthetic process; P:lipid A biosynthetic process; F:3-hydroxypalmitoyl-[acyl-carrier-protein] dehydratase activity; F:(3R)-hydroxymyristoyl-[acyl-carrier-protein] dehydratase activity; F:3-hydroxydecanoyl-[acyl-carrier-protein] dehydratase activity; F:3-hydroxyoctanoyl-[acyl-carrier-protein] dehydratase activity; C:cytoplasm	EC:2.3.1.85; EC:4.2.1; EC:2.3; EC:4.2; EC:2; EC:4.2.1.59; EC:4; EC:2.3.1	Fatty-acid synthase system; Carbon-oxygen lyases; Acyltransferases; Carbon-oxygen lyases; Transferases; 3-hydroxyacyl-[acyl-carrier-protein] dehydratase; Lyases; Acyltransferases
OG0019881	3-hydroxyacyl-[acyl-carrier-protein] dehydratase FabZ-like	P:GO:0006633; P:GO:0009245; F:GO:0004317; F:GO:0008659; F:GO:0008693; F:GO:0047451; C:GO:0005737; C:GO:0016021	P:fatty acid biosynthetic process; P:lipid A biosynthetic process; F:3-hydroxypalmitoyl-[acyl-carrier-protein] dehydratase activity; F:(3R)-hydroxymyristoyl-[acyl-carrier-protein] dehydratase activity; F:3-hydroxydecanoyl-[acyl-carrier-protein] dehydratase activity; F:3-hydroxyoctanoyl-[acyl-carrier-protein] dehydratase activity; C:cytoplasm; C:integral component of membrane	EC:2.3.1.85; EC:4.2.1; EC:2.3; EC:4.2; EC:2; EC:4.2.1.59; EC:4; EC:2.3.1	Fatty-acid synthase system; Carbon-oxygen lyases; Acyltransferases; Carbon-oxygen lyases; Transferases; 3-hydroxyacyl-[acyl-carrier-protein] dehydratase; Lyases; Acyltransferases
OG0013827	3-hydroxybutyryl-CoA dehydrogenase	P:GO:0006631; F:GO:0003857; F:GO:0004300; F:GO:0070403; C:GO:0005777	P:fatty acid metabolic process; F:3-hydroxyacyl-CoA dehydrogenase activity; F:enoyl-CoA hydratase activity; F:NAD+ binding; C:peroxisome	EC:1.1; EC:4.2.1; EC:1; EC:4.2; EC:1.1.1.35; EC:4; EC:1.1.1; EC:4.2.1.17	Acting on the CH-OH group of donors; Carbon-oxygen lyases; Oxidoreductases; Carbon-oxygen lyases; 3-hydroxyacyl-CoA dehydrogenase; Lyases; Acting on the CH-OH group of donors; Enoyl-CoA hydratase
OG0009288	3-hydroxyisobutyryl-CoA hydrolase 1 isoform X1	F:GO:0003860	F:3-hydroxyisobutyryl-CoA hydrolase activity	EC:3.1; EC:3; EC:3.1.2.4; EC:3.1.2	Acting on ester bonds; Hydrolases; 3-hydroxyisobutyryl-CoA hydrolase; Acting on ester bonds
OG0019723	3-hydroxyisobutyryl-CoA hydrolase-like protein 2, mitochondrial	F:GO:0003860; C:GO:0005739	F:3-hydroxyisobutyryl-CoA hydrolase activity; C:mitochondrion	EC:3.1; EC:3; EC:3.1.2.4; EC:3.1.2	Acting on ester bonds; Hydrolases; 3-hydroxyisobutyryl-CoA hydrolase; Acting on ester bonds
OG0025367	3-hydroxyisobutyryl-CoA hydrolase-like protein 2, mitochondrial	F:GO:0003860; C:GO:0005739	F:3-hydroxyisobutyryl-CoA hydrolase activity; C:mitochondrion	EC:3.1; EC:3; EC:3.1.2.4; EC:3.1.2	Acting on ester bonds; Hydrolases; 3-hydroxyisobutyryl-CoA hydrolase; Acting on ester bonds
OG0030168	3-hydroxyisobutyryl-CoA hydrolase-like protein 2, mitochondrial	F:GO:0003860; C:GO:0005739	F:3-hydroxyisobutyryl-CoA hydrolase activity; C:mitochondrion	EC:3.1; EC:3; EC:3.1.2.4; EC:3.1.2	Acting on ester bonds; Hydrolases; 3-hydroxyisobutyryl-CoA hydrolase; Acting on ester bonds
OG0030169	3-hydroxyisobutyryl-CoA hydrolase-like protein 2, mitochondrial	F:GO:0003860; C:GO:0005739	F:3-hydroxyisobutyryl-CoA hydrolase activity; C:mitochondrion	EC:3.1; EC:3; EC:3.1.2.4; EC:3.1.2	Acting on ester bonds; Hydrolases; 3-hydroxyisobutyryl-CoA hydrolase; Acting on ester bonds
OG0032607	3-hydroxyisobutyryl-CoA hydrolase-like protein 2, mitochondrial	F:GO:0003860; C:GO:0005739	F:3-hydroxyisobutyryl-CoA hydrolase activity; C:mitochondrion	EC:3.1; EC:3; EC:3.1.2.4; EC:3.1.2	Acting on ester bonds; Hydrolases; 3-hydroxyisobutyryl-CoA hydrolase; Acting on ester bonds
OG0020515	3-hydroxyisobutyryl-CoA hydrolase-like protein 3, mitochondrial isoform X1	F:GO:0003860	F:3-hydroxyisobutyryl-CoA hydrolase activity	EC:3.1; EC:3; EC:3.1.2.4; EC:3.1.2	Acting on ester bonds; Hydrolases; 3-hydroxyisobutyryl-CoA hydrolase; Acting on ester bonds
OG0030254	3-hydroxyisobutyryl-CoA hydrolase-like protein 5 isoform X1	F:GO:0003860	F:3-hydroxyisobutyryl-CoA hydrolase activity	EC:3.1; EC:3; EC:3.1.2.4; EC:3.1.2	Acting on ester bonds; Hydrolases; 3-hydroxyisobutyryl-CoA hydrolase; Acting on ester bonds
OG0014469	3'-hydroxy-N-methyl-(S)-coclaurine 4'-O-methyltransferase 2	P:GO:0032259; F:GO:0008171; F:GO:0046983	P:methylation; F:O-methyltransferase activity; F:protein dimerization activity	EC:2.1; EC:2; EC:2.1.1	Transferring one-carbon groups; Transferases; Transferring one-carbon groups
OG0012006	3-isopropylmalate dehydratase large subunit, chloroplastic-like	P:GO:0009098; F:GO:0003861; F:GO:0046872; F:GO:0051539	P:leucine biosynthetic process; F:3-isopropylmalate dehydratase activity; F:metal ion binding; F:4 iron, 4 sulfur cluster binding	EC:4.2.1; EC:4.2.1.33; EC:4.2; EC:4	Carbon-oxygen lyases; 3-isopropylmalate dehydratase; Carbon-oxygen lyases; Lyases
OG0020577	3-isopropylmalate dehydratase large subunit-like isoform X1	P:GO:0009098; F:GO:0003861; F:GO:0046872; F:GO:0051539	P:leucine biosynthetic process; F:3-isopropylmalate dehydratase activity; F:metal ion binding; F:4 iron, 4 sulfur cluster binding	EC:4.2.1; EC:4.2.1.33; EC:4.2; EC:4	Carbon-oxygen lyases; 3-isopropylmalate dehydratase; Carbon-oxygen lyases; Lyases
OG0010775	3-isopropylmalate dehydrogenase 2, chloroplastic-like	P:GO:0009082; P:GO:0009098; F:GO:0000287; F:GO:0003862; F:GO:0051287	P:branched-chain amino acid biosynthetic process; P:leucine biosynthetic process; F:magnesium ion binding; F:3-isopropylmalate dehydrogenase activity; F:NAD binding	EC:1.1; EC:1.1.1.85; EC:1; EC:1.1.1	Acting on the CH-OH group of donors; 3-isopropylmalate dehydrogenase; Oxidoreductases; Acting on the CH-OH group of donors
OG0011476	3-ketoacyl-CoA synthase 10	P:GO:0006633; F:GO:0102336; F:GO:0102337; F:GO:0102338; F:GO:0102756; C:GO:0016021	P:fatty acid biosynthetic process; F:3-oxo-arachidoyl-CoA synthase activity; F:3-oxo-cerotoyl-CoA synthase activity; F:3-oxo-lignoceronyl-CoA synthase activity; F:very-long-chain 3-ketoacyl-CoA synthase activity; C:integral component of membrane	EC:2.3; EC:2; EC:2.3.1.199; EC:2.3.1	Acyltransferases; Transferases; Very-long-chain 3-oxoacyl-CoA synthase; Acyltransferases
OG0002120	3-ketoacyl-CoA synthase 11	P:GO:0006633; F:GO:0102336; F:GO:0102337; F:GO:0102338; F:GO:0102756; C:GO:0016021	P:fatty acid biosynthetic process; F:3-oxo-arachidoyl-CoA synthase activity; F:3-oxo-cerotoyl-CoA synthase activity; F:3-oxo-lignoceronyl-CoA synthase activity; F:very-long-chain 3-ketoacyl-CoA synthase activity; C:integral component of membrane	EC:2.3; EC:2; EC:2.3.1.199; EC:2.3.1	Acyltransferases; Transferases; Very-long-chain 3-oxoacyl-CoA synthase; Acyltransferases
OG0009753	3-ketoacyl-CoA synthase 20-like	P:GO:0006633; F:GO:0102336; F:GO:0102337; F:GO:0102338; F:GO:0102756; C:GO:0016021	P:fatty acid biosynthetic process; F:3-oxo-arachidoyl-CoA synthase activity; F:3-oxo-cerotoyl-CoA synthase activity; F:3-oxo-lignoceronyl-CoA synthase activity; F:very-long-chain 3-ketoacyl-CoA synthase activity; C:integral component of membrane	EC:2.3; EC:2; EC:2.3.1.199; EC:2.3.1	Acyltransferases; Transferases; Very-long-chain 3-oxoacyl-CoA synthase; Acyltransferases
OG0027964	3-ketoacyl-CoA synthase 4-like	F:GO:0016747; C:GO:0016020	F:acyltransferase activity, transferring groups other than amino-acyl groups; C:membrane	EC:2.3; EC:2; EC:2.3.1	Acyltransferases; Transferases; Acyltransferases
OG0012022	3-ketoacyl-CoA thiolase 2, peroxisomal	F:GO:0016747	F:acyltransferase activity, transferring groups other than amino-acyl groups	EC:2.3; EC:2; EC:2.3.1	Acyltransferases; Transferases; Acyltransferases
OG0009235	3-ketoacyl-CoA thiolase 2, peroxisomal-like isoform X2	F:GO:0016747; C:GO:0016021	F:acyltransferase activity, transferring groups other than amino-acyl groups; C:integral component of membrane	EC:2.3; EC:2; EC:2.3.1	Acyltransferases; Transferases; Acyltransferases
OG0015408	3-ketodihydrosphingosine reductase	P:GO:0055114	P:obsolete oxidation-reduction process
OG0008712	3-oxo-5-alpha-steroid 4-dehydrogenase 1	P:GO:0006629; F:GO:0016627; C:GO:0016021	P:lipid metabolic process; F:oxidoreductase activity, acting on the CH-CH group of donors; C:integral component of membrane	EC:1.3; EC:1	Acting on the CH-CH group of donors; Oxidoreductases
OG0023348	3-oxoacyl-[acyl-carrier-protein] reductase 4-like	P:GO:0006633; F:GO:0004316; F:GO:0051287; F:GO:0102131; F:GO:0102132; C:GO:0009507	P:fatty acid biosynthetic process; F:3-oxoacyl-[acyl-carrier-protein] reductase (NADPH) activity; F:NAD binding; F:obsolete 3-oxo-glutaryl-[acp] methyl ester reductase activity; F:obsolete 3-oxo-pimeloyl-[acp] methyl ester reductase activity; C:chloroplast	EC:2.3.1.85; EC:1.1; EC:2.3; EC:1; EC:2; EC:1.1.1; EC:1.1.1.100; EC:2.3.1	Fatty-acid synthase system; Acting on the CH-OH group of donors; Acyltransferases; Oxidoreductases; Transferases; Acting on the CH-OH group of donors; 3-oxoacyl-[acyl-carrier-protein] reductase; Acyltransferases
OG0015016	3-oxoacyl-[acyl-carrier-protein] reductase FabG-like	F:GO:0016491	F:oxidoreductase activity	EC:1	Oxidoreductases
OG0010752	3-oxoacyl-[acyl-carrier-protein] synthase 3 A, chloroplastic	P:GO:0006633; F:GO:0004315; F:GO:0033818; C:GO:0009570	P:fatty acid biosynthetic process; F:3-oxoacyl-[acyl-carrier-protein] synthase activity; F:beta-ketoacyl-acyl-carrier-protein synthase III activity; C:chloroplast stroma	EC:2.3.1.41; EC:2.3.1.85; EC:2.3.1.180; EC:2.3; EC:2; EC:2.3.1	Beta-ketoacyl-[acyl-carrier-protein] synthase I; Fatty-acid synthase system; Beta-ketoacyl-[acyl-carrier-protein] synthase III; Acyltransferases; Transferases; Acyltransferases
OG0020953	3-oxoacyl-[acyl-carrier-protein] synthase I, chloroplastic	P:GO:0006633; P:GO:0009793; P:GO:0010020; F:GO:0004315; C:GO:0009570; C:GO:0009941	P:fatty acid biosynthetic process; P:embryo development ending in seed dormancy; P:chloroplast fission; F:3-oxoacyl-[acyl-carrier-protein] synthase activity; C:chloroplast stroma; C:chloroplast envelope	EC:2.3.1.85; EC:2.3.1.41; EC:2.3; EC:2; EC:2.3.1	Fatty-acid synthase system; Beta-ketoacyl-[acyl-carrier-protein] synthase I; Acyltransferases; Transferases; Acyltransferases
OG0006780	3-oxoacyl-[acyl-carrier-protein] synthase I, chloroplastic-like	P:GO:0006633; F:GO:0004315	P:fatty acid biosynthetic process; F:3-oxoacyl-[acyl-carrier-protein] synthase activity	EC:2.3.1.41; EC:2.3.1.85; EC:2.3; EC:2; EC:2.3.1	Beta-ketoacyl-[acyl-carrier-protein] synthase I; Fatty-acid synthase system; Acyltransferases; Transferases; Acyltransferases
OG0029092	3-oxoacyl-[acyl-carrier-protein] synthase I, chloroplastic-like	P:GO:0006633; F:GO:0004315	P:fatty acid biosynthetic process; F:3-oxoacyl-[acyl-carrier-protein] synthase activity	EC:2.3.1.41; EC:2.3.1.85; EC:2.3; EC:2; EC:2.3.1	Beta-ketoacyl-[acyl-carrier-protein] synthase I; Fatty-acid synthase system; Acyltransferases; Transferases; Acyltransferases
OG0030190	3-oxoacyl-[acyl-carrier-protein] synthase I, chloroplastic-like	P:GO:0006633; F:GO:0004315	P:fatty acid biosynthetic process; F:3-oxoacyl-[acyl-carrier-protein] synthase activity	EC:2.3.1.41; EC:2.3.1.85; EC:2.3; EC:2; EC:2.3.1	Beta-ketoacyl-[acyl-carrier-protein] synthase I; Fatty-acid synthase system; Acyltransferases; Transferases; Acyltransferases
OG0016120	3-oxoacyl-[acyl-carrier-protein] synthase II, chloroplastic	P:GO:0006633; P:GO:0009631; P:GO:0009793; F:GO:0004315; C:GO:0009570	P:fatty acid biosynthetic process; P:cold acclimation; P:embryo development ending in seed dormancy; F:3-oxoacyl-[acyl-carrier-protein] synthase activity; C:chloroplast stroma	EC:2.3.1.85; EC:2.3.1.41; EC:2.3; EC:2; EC:2.3.1	Fatty-acid synthase system; Beta-ketoacyl-[acyl-carrier-protein] synthase I; Acyltransferases; Transferases; Acyltransferases
OG0021025	3-oxoadipate enol-lactonase
OG0019757	3-oxo-Delta(4,5)-steroid 5-beta-reductase-like	F:GO:0003824	F:catalytic activity
OG0010232	3-phosphoshikimate 1-carboxyvinyltransferase 2	P:GO:0008652; P:GO:0009073; P:GO:0009423; F:GO:0003866	P:cellular amino acid biosynthetic process; P:aromatic amino acid family biosynthetic process; P:chorismate biosynthetic process; F:3-phosphoshikimate 1-carboxyvinyltransferase activity	EC:2.5.1.19; EC:2.5.1; EC:2.5; EC:2	3-phosphoshikimate 1-carboxyvinyltransferase; Transferring alkyl or aryl groups, other than methyl groups; Transferring alkyl or aryl groups, other than methyl groups; Transferases
OG0015030	4,5-DOPA dioxygenase extradiol-like	P:GO:0006725; F:GO:0008198; F:GO:0008270; F:GO:0016701; F:GO:0051213	P:cellular aromatic compound metabolic process; F:ferrous iron binding; F:zinc ion binding; F:oxidoreductase activity, acting on single donors with incorporation of molecular oxygen; F:dioxygenase activity	EC:1.13; EC:1	Acting on single donors with incorporation of molecular oxygen (oxygenases). The oxygen incorporated need not be derived from O(2); Oxidoreductases
OG0000972	40S ribosomal protein	P:GO:0006412; F:GO:0003735; C:GO:0005840	P:translation; F:structural constituent of ribosome; C:ribosome
OG0032865	40S ribosomal protein S12	P:GO:0006412; F:GO:0003735; C:GO:0005840	P:translation; F:structural constituent of ribosome; C:ribosome
OG0003000	40S ribosomal protein S13	P:GO:0006412; F:GO:0003735; F:GO:0070181; C:GO:0005730; C:GO:0022627	P:translation; F:structural constituent of ribosome; F:small ribosomal subunit rRNA binding; C:nucleolus; C:cytosolic small ribosomal subunit
OG0002311	40S ribosomal protein S15-4	P:GO:0006412; F:GO:0003723; F:GO:0003735; C:GO:0009536; C:GO:0015935	P:translation; F:RNA binding; F:structural constituent of ribosome; C:plastid; C:small ribosomal subunit
OG0028960	40S ribosomal protein S15-4-like	P:GO:0006412; F:GO:0003723; F:GO:0003735; C:GO:0009536; C:GO:0015935	P:translation; F:RNA binding; F:structural constituent of ribosome; C:plastid; C:small ribosomal subunit
OG0026883	40S ribosomal protein S15a	P:GO:0006412; F:GO:0003735; C:GO:0005840	P:translation; F:structural constituent of ribosome; C:ribosome
OG0000535	40S ribosomal protein S20-2	P:GO:0006412; F:GO:0003723; F:GO:0003735; C:GO:0015935	P:translation; F:RNA binding; F:structural constituent of ribosome; C:small ribosomal subunit
OG0002766	40S ribosomal protein S21	P:GO:0006412; F:GO:0003735; C:GO:0005840	P:translation; F:structural constituent of ribosome; C:ribosome
OG0018374	40S ribosomal protein S21	P:GO:0006412; F:GO:0003735; C:GO:0005840	P:translation; F:structural constituent of ribosome; C:ribosome
OG0001414	40S ribosomal protein S24-1	P:GO:0006412; F:GO:0003735; C:GO:0005840	P:translation; F:structural constituent of ribosome; C:ribosome
OG0031845	40S ribosomal protein S26-1-like	P:GO:0006412; F:GO:0003735; C:GO:0005840	P:translation; F:structural constituent of ribosome; C:ribosome
OG0031139	40S ribosomal protein S27-2	P:GO:0000028; P:GO:0006412; F:GO:0003723; F:GO:0003735; F:GO:0046872; C:GO:0022627	P:ribosomal small subunit assembly; P:translation; F:RNA binding; F:structural constituent of ribosome; F:metal ion binding; C:cytosolic small ribosomal subunit
OG0025994	40S ribosomal protein S30	P:GO:0006412; F:GO:0003735; C:GO:0022627	P:translation; F:structural constituent of ribosome; C:cytosolic small ribosomal subunit
OG0000815	40S ribosomal protein S3-3	P:GO:0006412; F:GO:0003723; F:GO:0003735; C:GO:0015935	P:translation; F:RNA binding; F:structural constituent of ribosome; C:small ribosomal subunit
OG0001014	40S ribosomal protein S4-1	P:GO:0006412; F:GO:0003735; F:GO:0019843; C:GO:0005840	P:translation; F:structural constituent of ribosome; F:rRNA binding; C:ribosome
OG0020227	40S ribosomal protein S7	P:GO:0006364; P:GO:0006412; P:GO:0042274; F:GO:0003735; C:GO:0022627; C:GO:0032040	P:rRNA processing; P:translation; P:ribosomal small subunit biogenesis; F:structural constituent of ribosome; C:cytosolic small ribosomal subunit; C:small-subunit processome
OG0000667	40S ribosomal protein S7-like	P:GO:0006412; F:GO:0003735; C:GO:0005840	P:translation; F:structural constituent of ribosome; C:ribosome
OG0033520	40S ribosomal protein S7-like	P:GO:0006412; F:GO:0003735; C:GO:0005840	P:translation; F:structural constituent of ribosome; C:ribosome
OG0009434	40S ribosomal protein SA-like	P:GO:0000028; P:GO:0002181; F:GO:0003735; C:GO:0022627	P:ribosomal small subunit assembly; P:cytoplasmic translation; F:structural constituent of ribosome; C:cytosolic small ribosomal subunit
OG0008160	40S ribosomal protein SA-like isoform X1	P:GO:0000028; P:GO:0006412; F:GO:0003735; C:GO:0022627	P:ribosomal small subunit assembly; P:translation; F:structural constituent of ribosome; C:cytosolic small ribosomal subunit
OG0010768	4-coumarate--CoA ligase 1-like	F:GO:0016874	F:ligase activity	EC:6	Ligases
OG0016060	4-coumarate--CoA ligase 1-like	F:GO:0016874	F:ligase activity	EC:6	Ligases
OG0030859	4-coumarate--CoA ligase 1-like	F:GO:0016874	F:ligase activity	EC:6	Ligases
OG0009616	4-coumarate--CoA ligase 2	F:GO:0016874	F:ligase activity	EC:6	Ligases
OG0025475	4-coumarate--CoA ligase 2-like	F:GO:0016874	F:ligase activity	EC:6	Ligases
OG0012996	4-coumarate--CoA ligase-like 1	F:GO:0016874; C:GO:0016021	F:ligase activity; C:integral component of membrane	EC:6	Ligases
OG0009962	4-coumarate--CoA ligase-like 5	F:GO:0016874; C:GO:0016021	F:ligase activity; C:integral component of membrane	EC:6	Ligases
OG0015791	4-coumarate--CoA ligase-like 5	C:GO:0016021	C:integral component of membrane
OG0030410	4-coumarate--CoA ligase-like 5	F:GO:0016874; C:GO:0016021	F:ligase activity; C:integral component of membrane	EC:6	Ligases
OG0012436	4-coumarate--CoA ligase-like 7	F:GO:0016874	F:ligase activity	EC:6	Ligases
OG0014760	4-coumarate--CoA ligase-like 7	F:GO:0016874	F:ligase activity	EC:6	Ligases
OG0030298	4-coumarate--CoA ligase-like 9	F:GO:0016491; F:GO:0016874; C:GO:0016021	F:oxidoreductase activity; F:ligase activity; C:integral component of membrane	EC:1; EC:6	Oxidoreductases; Ligases
OG0005451	4-diphosphocytidyl-2-C-methyl-D-erythritol kinase, chloroplastic/chromoplastic	P:GO:0016114; P:GO:0016310; F:GO:0005524; F:GO:0050515; C:GO:0009507	P:terpenoid biosynthetic process; P:phosphorylation; F:ATP binding; F:4-(cytidine 5'-diphospho)-2-C-methyl-D-erythritol kinase activity; C:chloroplast	EC:2.7.1; EC:2.7; EC:2; EC:2.7.1.148	Transferring phosphorus-containing groups; Transferring phosphorus-containing groups; Transferases; 4-(cytidine 5'-diphospho)-2-C-methyl-D-erythritol kinase
OG0025503	4-diphosphocytidyl-2-C-methyl-D-erythritol kinase, chloroplastic/chromoplastic	P:GO:0016114; P:GO:0016310; F:GO:0005524; F:GO:0050515	P:terpenoid biosynthetic process; P:phosphorylation; F:ATP binding; F:4-(cytidine 5'-diphospho)-2-C-methyl-D-erythritol kinase activity	EC:2.7.1; EC:2.7; EC:2; EC:2.7.1.148	Transferring phosphorus-containing groups; Transferring phosphorus-containing groups; Transferases; 4-(cytidine 5'-diphospho)-2-C-methyl-D-erythritol kinase
OG0006803	4-hydroxy-3-methylbut-2-en-1-yl diphosphate synthase (ferredoxin), chloroplastic	P:GO:0016114; P:GO:0019288; F:GO:0005506; F:GO:0046429; F:GO:0051539; C:GO:0009507	P:terpenoid biosynthetic process; P:isopentenyl diphosphate biosynthetic process, methylerythritol 4-phosphate pathway; F:iron ion binding; F:4-hydroxy-3-methylbut-2-en-1-yl diphosphate synthase activity; F:4 iron, 4 sulfur cluster binding; C:chloroplast	EC:1.17; EC:1; EC:1.17.7.1; EC:1.17.7	Acting on CH or CH(2) groups; Oxidoreductases; (E)-4-hydroxy-3-methylbut-2-enyl-diphosphate synthase (ferredoxin); Acting on CH or CH(2) groups
OG0031199	4-hydroxy-3-methylbut-2-enyl diphosphate reductase-like isoform X1	F:GO:0003676; C:GO:0005840	F:nucleic acid binding; C:ribosome
OG0010638	4-hydroxyphenylpyruvate dioxygenase isoform X1	P:GO:0009072; F:GO:0003868; F:GO:0046872	P:aromatic amino acid family metabolic process; F:4-hydroxyphenylpyruvate dioxygenase activity; F:metal ion binding	EC:1.13.11; EC:1.13; EC:1; EC:1.13.11.27	Acting on single donors with incorporation of molecular oxygen (oxygenases). The oxygen incorporated need not be derived from O(2); Acting on single donors with incorporation of molecular oxygen (oxygenases). The oxygen incorporated need not be derived from O(2); Oxidoreductases; 4-hydroxyphenylpyruvate dioxygenase
OG0011452	4-hydroxy-tetrahydrodipicolinate synthase, chloroplastic isoform X1	P:GO:0009089; P:GO:0019877; F:GO:0008840	P:lysine biosynthetic process via diaminopimelate; P:diaminopimelate biosynthetic process; F:4-hydroxy-tetrahydrodipicolinate synthase activity	EC:4.2.1; EC:4.2; EC:4; EC:4.3.3.7	Carbon-oxygen lyases; Carbon-oxygen lyases; Lyases; 4-hydroxy-tetrahydrodipicolinate synthase
OG0006757	4-nitrophenyl phosphatase	F:GO:0016787	F:hydrolase activity	EC:3	Hydrolases
OG0009007	4-nitrophenyl phosphatase	F:GO:0008289	F:lipid binding
OG0011421	4-nitrophenyl phosphatase	F:GO:0008289	F:lipid binding
OG0011562	4-nitrophenyl phosphatase	F:GO:0008289	F:lipid binding
OG0013472	4-nitrophenyl phosphatase	F:GO:0008289	F:lipid binding
OG0010854	5' exonuclease Apollo	P:GO:0006974; P:GO:0090305; F:GO:0004527; C:GO:0005634	P:cellular response to DNA damage stimulus; P:nucleic acid phosphodiester bond hydrolysis; F:exonuclease activity; C:nucleus	EC:3.1; EC:3	Acting on ester bonds; Hydrolases
OG0031025	50S ribosomal protein 5, chloroplastic	C:GO:0005840	C:ribosome
OG0022535	50S ribosomal protein L1	C:GO:0005840	C:ribosome
OG0013505	50S ribosomal protein L1, chloroplastic	P:GO:0000470; P:GO:0006412; F:GO:0003729; F:GO:0003735; F:GO:0019843; C:GO:0005634; C:GO:0009535; C:GO:0009570; C:GO:0009941; C:GO:0022625	P:maturation of LSU-rRNA; P:translation; F:mRNA binding; F:structural constituent of ribosome; F:rRNA binding; C:nucleus; C:chloroplast thylakoid membrane; C:chloroplast stroma; C:chloroplast envelope; C:cytosolic large ribosomal subunit
OG0015231	50S ribosomal protein L11, chloroplastic	P:GO:0000027; P:GO:0006412; F:GO:0003735; F:GO:0070180; C:GO:0022625	P:ribosomal large subunit assembly; P:translation; F:structural constituent of ribosome; F:large ribosomal subunit rRNA binding; C:cytosolic large ribosomal subunit
OG0032345	50S ribosomal protein L15, chloroplastic	P:GO:0006412; F:GO:0003729; F:GO:0003735; C:GO:0009570; C:GO:0009941; C:GO:0015934	P:translation; F:mRNA binding; F:structural constituent of ribosome; C:chloroplast stroma; C:chloroplast envelope; C:large ribosomal subunit
OG0030102	50S ribosomal protein L17 isoform X2	P:GO:0006412; F:GO:0003735; C:GO:0005840	P:translation; F:structural constituent of ribosome; C:ribosome
OG0026219	50S ribosomal protein L17-like	P:GO:0006412; F:GO:0003735; C:GO:0005840	P:translation; F:structural constituent of ribosome; C:ribosome
OG0012658	50S ribosomal protein L18, chloroplastic-like	P:GO:0006412; F:GO:0003735; F:GO:0019843; C:GO:0005840	P:translation; F:structural constituent of ribosome; F:rRNA binding; C:ribosome
OG0016708	50S ribosomal protein L19, chloroplastic
OG0031158	50S ribosomal protein L19, chloroplastic-like isoform X1	P:GO:0006412; F:GO:0003735; C:GO:0005840	P:translation; F:structural constituent of ribosome; C:ribosome
OG0012999	50S ribosomal protein L19-2, chloroplastic	P:GO:0006412; F:GO:0003735; C:GO:0005840	P:translation; F:structural constituent of ribosome; C:ribosome
OG0020841	50S ribosomal protein L20	P:GO:0006412; F:GO:0003735; F:GO:0019843; C:GO:0005840; C:GO:0009536	P:translation; F:structural constituent of ribosome; F:rRNA binding; C:ribosome; C:plastid
OG0026847	50S ribosomal protein L20	C:GO:0016020; C:GO:0043226; C:GO:0043229	C:membrane; C:organelle; C:intracellular organelle
OG0015731	50S ribosomal protein L21, chloroplastic	P:GO:0006412; F:GO:0003735; F:GO:0019843; C:GO:0005840	P:translation; F:structural constituent of ribosome; F:rRNA binding; C:ribosome
OG0010491	50S ribosomal protein L24, chloroplastic	P:GO:0006412; F:GO:0003723; F:GO:0003735; C:GO:0005840	P:translation; F:RNA binding; F:structural constituent of ribosome; C:ribosome
OG0011357	50S ribosomal protein L25	P:GO:0006412; F:GO:0003735; F:GO:0008097; C:GO:0005840	P:translation; F:structural constituent of ribosome; F:5S rRNA binding; C:ribosome
OG0015415	50S ribosomal protein L25	P:GO:0006412; F:GO:0003735; F:GO:0008097; C:GO:0022625	P:translation; F:structural constituent of ribosome; F:5S rRNA binding; C:cytosolic large ribosomal subunit
OG0014626	50S ribosomal protein L27, chloroplastic	P:GO:0006412; F:GO:0003729; F:GO:0003735; C:GO:0005840; C:GO:0009570; C:GO:0009579; C:GO:0009941	P:translation; F:mRNA binding; F:structural constituent of ribosome; C:ribosome; C:chloroplast stroma; C:thylakoid; C:chloroplast envelope
OG0000401	50S ribosomal protein L27-like	P:GO:0006412; F:GO:0003735; C:GO:0005840	P:translation; F:structural constituent of ribosome; C:ribosome
OG0020005	50S ribosomal protein L28, chloroplastic
OG0010193	50S ribosomal protein L3, chloroplastic	P:GO:0006412; F:GO:0003729; F:GO:0003735; C:GO:0005840; C:GO:0009570; C:GO:0009941	P:translation; F:mRNA binding; F:structural constituent of ribosome; C:ribosome; C:chloroplast stroma; C:chloroplast envelope
OG0003259	50S ribosomal protein L30	P:GO:0006412; F:GO:0003735; C:GO:0005739; C:GO:0015934	P:translation; F:structural constituent of ribosome; C:mitochondrion; C:large ribosomal subunit
OG0009997	50S ribosomal protein L31, chloroplastic	P:GO:0006412; F:GO:0003735; C:GO:0005840	P:translation; F:structural constituent of ribosome; C:ribosome
OG0031578	50S ribosomal protein L3-2, chloroplastic-like	P:GO:0006412; F:GO:0003735; C:GO:0005840	P:translation; F:structural constituent of ribosome; C:ribosome
OG0001314	50S ribosomal protein L33	P:GO:0000027; P:GO:0006412; F:GO:0003735; C:GO:0015934	P:ribosomal large subunit assembly; P:translation; F:structural constituent of ribosome; C:large ribosomal subunit
OG0003448	50S ribosomal protein L34, chloroplastic-like	P:GO:0006412; F:GO:0003735; C:GO:0005840	P:translation; F:structural constituent of ribosome; C:ribosome
OG0013943	50S ribosomal protein L4, chloroplastic	P:GO:0006412; F:GO:0003735; C:GO:0005840	P:translation; F:structural constituent of ribosome; C:ribosome
OG0008949	50S ribosomal protein L5, chloroplastic	P:GO:0006412; F:GO:0003729; F:GO:0003735; C:GO:0009570; C:GO:0009941; C:GO:0022626	P:translation; F:mRNA binding; F:structural constituent of ribosome; C:chloroplast stroma; C:chloroplast envelope; C:cytosolic ribosome
OG0009000	50S ribosomal protein L6, chloroplastic	P:GO:0006412; F:GO:0003735; F:GO:0019843; C:GO:0005840	P:translation; F:structural constituent of ribosome; F:rRNA binding; C:ribosome
OG0015437	50S ribosomal protein L7/L12	P:GO:0006412; F:GO:0003735; C:GO:0005840	P:translation; F:structural constituent of ribosome; C:ribosome
OG0014767	50S ribosomal protein L9, chloroplastic	P:GO:0006412; F:GO:0003729; F:GO:0003735; F:GO:0019843; C:GO:0005840; C:GO:0009570; C:GO:0009941	P:translation; F:mRNA binding; F:structural constituent of ribosome; F:rRNA binding; C:ribosome; C:chloroplast stroma; C:chloroplast envelope
OG0003398	5'-3' exoribonuclease 3-like	P:GO:0006397; P:GO:0090503; F:GO:0003676; F:GO:0004534; C:GO:0005634	P:mRNA processing; P:RNA phosphodiester bond hydrolysis, exonucleolytic; F:nucleic acid binding; F:5'-3' exoribonuclease activity; C:nucleus	EC:3.1; EC:3.1.13; EC:3; EC:3.1.15	Acting on ester bonds; Acting on ester bonds; Hydrolases; Acting on ester bonds
OG0011842	5'-3' exoribonuclease 4-like	P:GO:0006397; P:GO:0090503; F:GO:0003676; F:GO:0004534; F:GO:0008270; C:GO:0005634	P:mRNA processing; P:RNA phosphodiester bond hydrolysis, exonucleolytic; F:nucleic acid binding; F:5'-3' exoribonuclease activity; F:zinc ion binding; C:nucleus	EC:3.1; EC:3.1.13; EC:3; EC:3.1.15	Acting on ester bonds; Acting on ester bonds; Hydrolases; Acting on ester bonds
OG0021366	5'-3' exoribonuclease 4-like	P:GO:0006397; P:GO:0090503; F:GO:0003676; F:GO:0004534; F:GO:0008270; C:GO:0005634	P:mRNA processing; P:RNA phosphodiester bond hydrolysis, exonucleolytic; F:nucleic acid binding; F:5'-3' exoribonuclease activity; F:zinc ion binding; C:nucleus	EC:3.1; EC:3.1.13; EC:3; EC:3.1.15	Acting on ester bonds; Acting on ester bonds; Hydrolases; Acting on ester bonds
OG0007564	5'-3' exoribonuclease 4-like isoform X2
OG0013778	54S ribosomal protein L34, mitochondrial	P:GO:0006412; F:GO:0003735; C:GO:0005840	P:translation; F:structural constituent of ribosome; C:ribosome
OG0002166	5'-adenylylsulfate reductase 3, chloroplastic-like	P:GO:0019419; F:GO:0033741	P:sulfate reduction; F:adenylyl-sulfate reductase (glutathione) activity	EC:1.8.4.9; EC:1; EC:1.8; EC:1.8.4	Adenylyl-sulfate reductase (glutathione); Oxidoreductases; Acting on a sulfur group of donors; Acting on a sulfur group of donors
OG0029606	5'-adenylylsulfate reductase 3, chloroplastic-like	P:GO:0019419; F:GO:0016671	P:sulfate reduction; F:oxidoreductase activity, acting on a sulfur group of donors, disulfide as acceptor	EC:1; EC:1.8; EC:1.8.4	Oxidoreductases; Acting on a sulfur group of donors; Acting on a sulfur group of donors
OG0029687	5'-adenylylsulfate reductase 3, chloroplastic-like	P:GO:0019419; F:GO:0016671	P:sulfate reduction; F:oxidoreductase activity, acting on a sulfur group of donors, disulfide as acceptor	EC:1; EC:1.8; EC:1.8.4	Oxidoreductases; Acting on a sulfur group of donors; Acting on a sulfur group of donors
OG0032098	5'-adenylylsulfate reductase 3, chloroplastic-like	P:GO:0019419; F:GO:0016671	P:sulfate reduction; F:oxidoreductase activity, acting on a sulfur group of donors, disulfide as acceptor	EC:1; EC:1.8; EC:1.8.4	Oxidoreductases; Acting on a sulfur group of donors; Acting on a sulfur group of donors
OG0033018	5'-adenylylsulfate reductase 3, chloroplastic-like	P:GO:0019419; F:GO:0016671	P:sulfate reduction; F:oxidoreductase activity, acting on a sulfur group of donors, disulfide as acceptor	EC:1; EC:1.8; EC:1.8.4	Oxidoreductases; Acting on a sulfur group of donors; Acting on a sulfur group of donors
OG0000932	5'-adenylylsulfate reductase-like 5
OG0011348	5'-adenylylsulfate reductase-like 5
OG0000467	5-methyltetrahydropteroyltriglutamate--homocysteine methyltransferase-like	P:GO:0009086; P:GO:0032259; F:GO:0003871; F:GO:0008270	P:methionine biosynthetic process; P:methylation; F:5-methyltetrahydropteroyltriglutamate-homocysteine S-methyltransferase activity; F:zinc ion binding	EC:2.1; EC:2.1.1.14; EC:2; EC:2.1.1	Transferring one-carbon groups; 5-methyltetrahydropteroyltriglutamate--homocysteine S-methyltransferase; Transferases; Transferring one-carbon groups
OG0010174	5'-methylthioadenosine nucleosidase	P:GO:0009116; P:GO:0010215; F:GO:0003824; F:GO:0005509; C:GO:0031225	P:nucleoside metabolic process; P:cellulose microfibril organization; F:catalytic activity; F:calcium ion binding; C:anchored component of membrane
OG0032806	5-methylthioadenosine/S-adenosylhomocysteine deaminase-like isoform X1	F:GO:0016810	F:hydrolase activity, acting on carbon-nitrogen (but not peptide) bonds	EC:3.5; EC:3	Acting on carbon-nitrogen bonds, other than peptide bonds; Hydrolases
OG0006046	5'-methylthioadenosine/S-adenosylhomocysteine nucleosidase 1-like isoform X1
OG0010175	5'-methylthioadenosine/S-adenosylhomocysteine nucleosidase 2-like	P:GO:0009116; F:GO:0003824	P:nucleoside metabolic process; F:catalytic activity
OG0024369	5'-nucleotidase domain-containing protein 4-like isoform X1	F:GO:0016787	F:hydrolase activity	EC:3	Hydrolases
OG0016036	5'-nucleotidase domain-containing protein DDB_G0275467	F:GO:0016787; F:GO:0046872	F:hydrolase activity; F:metal ion binding	EC:3	Hydrolases
OG0009703	5'-nucleotidase SurE-like	P:GO:0016311; F:GO:0000166; F:GO:0008253; F:GO:0046872; C:GO:0005737	P:dephosphorylation; F:nucleotide binding; F:5'-nucleotidase activity; F:metal ion binding; C:cytoplasm	EC:3.1; EC:3; EC:3.1.3.5; EC:3.1.3.31; EC:3.1.3	Acting on ester bonds; Hydrolases; 5'-nucleotidase; Deleted entry; Acting on ester bonds
OG0012691	5'-nucleotidase SurE-like	P:GO:0016311; F:GO:0000166; F:GO:0008253; F:GO:0046872; C:GO:0005737	P:dephosphorylation; F:nucleotide binding; F:5'-nucleotidase activity; F:metal ion binding; C:cytoplasm	EC:3.1; EC:3; EC:3.1.3.5; EC:3.1.3.31; EC:3.1.3	Acting on ester bonds; Hydrolases; 5'-nucleotidase; Deleted entry; Acting on ester bonds
OG0013777	5'-nucleotidase SurE-like	P:GO:0016311; F:GO:0000166; F:GO:0008253; F:GO:0046872; C:GO:0005737	P:dephosphorylation; F:nucleotide binding; F:5'-nucleotidase activity; F:metal ion binding; C:cytoplasm	EC:3.1; EC:3; EC:3.1.3.5; EC:3.1.3.31; EC:3.1.3	Acting on ester bonds; Hydrolases; 5'-nucleotidase; Deleted entry; Acting on ester bonds
OG0031508	5'-nucleotidase SurE-like	F:GO:0005488; F:GO:0008252	F:binding; F:nucleotidase activity	EC:3.1; EC:3; EC:3.1.3.31; EC:3.1.3	Acting on ester bonds; Hydrolases; Deleted entry; Acting on ester bonds
OG0025916	6,7-dimethyl-8-ribityllumazine synthase, chloroplastic isoform X1	P:GO:0009231; F:GO:0000906; C:GO:0009349	P:riboflavin biosynthetic process; F:6,7-dimethyl-8-ribityllumazine synthase activity; C:riboflavin synthase complex	EC:2.5.1; EC:2.5; EC:2; EC:2.5.1.78	Transferring alkyl or aryl groups, other than methyl groups; Transferring alkyl or aryl groups, other than methyl groups; Transferases; 6,7-dimethyl-8-ribityllumazine synthase
OG0001805	60S acidic ribosomal protein P0	P:GO:0042254; C:GO:0005840	P:ribosome biogenesis; C:ribosome
OG0019954	60S acidic ribosomal protein P0-like	P:GO:0042254; C:GO:0005840	P:ribosome biogenesis; C:ribosome
OG0032948	60S acidic ribosomal protein P0-like
OG0001682	60S acidic ribosomal protein P1-3-like	P:GO:0006414; F:GO:0003735; C:GO:0005840	P:translational elongation; F:structural constituent of ribosome; C:ribosome
OG0014012	60S acidic ribosomal protein P2-2-like	P:GO:0006414; F:GO:0003735; C:GO:0005840	P:translational elongation; F:structural constituent of ribosome; C:ribosome
OG0012588	60S acidic ribosomal protein P3	C:GO:0005840	C:ribosome
OG0000471	60S ribosomal protein L10-like	P:GO:0006412; F:GO:0003735; C:GO:0005840	P:translation; F:structural constituent of ribosome; C:ribosome
OG0001374	60S ribosomal protein L11	P:GO:0000027; P:GO:0006412; F:GO:0003735; F:GO:0019843; C:GO:0005634; C:GO:0022625	P:ribosomal large subunit assembly; P:translation; F:structural constituent of ribosome; F:rRNA binding; C:nucleus; C:cytosolic large ribosomal subunit
OG0002324	60S ribosomal protein L13a-4	P:GO:0006412; F:GO:0003735; C:GO:0015934	P:translation; F:structural constituent of ribosome; C:large ribosomal subunit
OG0031640	60S ribosomal protein L15-1	P:GO:0006412; F:GO:0003735; C:GO:0005840	P:translation; F:structural constituent of ribosome; C:ribosome
OG0001697	60S ribosomal protein L17-2	P:GO:0006412; F:GO:0003735; C:GO:0015934	P:translation; F:structural constituent of ribosome; C:large ribosomal subunit
OG0015340	60S ribosomal protein L18a-like protein	C:GO:0005840; C:GO:0016021	C:ribosome; C:integral component of membrane
OG0019667	60S ribosomal protein L18a-like protein	C:GO:0005840; C:GO:0016021	C:ribosome; C:integral component of membrane
OG0000569	60S ribosomal protein L19-1	P:GO:0006412; F:GO:0003723; F:GO:0003735; C:GO:0022625	P:translation; F:RNA binding; F:structural constituent of ribosome; C:cytosolic large ribosomal subunit
OG0029702	60S ribosomal protein L2, mitochondrial	P:GO:0006412; F:GO:0003735; C:GO:0005840	P:translation; F:structural constituent of ribosome; C:ribosome
OG0001492	60S ribosomal protein L21-2	P:GO:0006412; F:GO:0003735; C:GO:0005840	P:translation; F:structural constituent of ribosome; C:ribosome
OG0007568	60S ribosomal protein L22-2-like	P:GO:0006412; F:GO:0003735; C:GO:0005840	P:translation; F:structural constituent of ribosome; C:ribosome
OG0001695	60S ribosomal protein L23	P:GO:0006412; F:GO:0003735; F:GO:0070180; C:GO:0022625	P:translation; F:structural constituent of ribosome; F:large ribosomal subunit rRNA binding; C:cytosolic large ribosomal subunit
OG0032860	60s ribosomal protein l23	P:GO:0006412; F:GO:0003735; C:GO:0005840	P:translation; F:structural constituent of ribosome; C:ribosome
OG0009929	60S ribosomal protein L24	C:GO:0005840	C:ribosome
OG0027712	60S ribosomal protein L24-like	C:GO:0005840	C:ribosome
OG0032938	60S ribosomal protein L24-like	C:GO:0005840	C:ribosome
OG0001585	60S ribosomal protein L28-2-like	P:GO:0006412; F:GO:0003735; C:GO:0005840	P:translation; F:structural constituent of ribosome; C:ribosome
OG0028342	60S ribosomal protein L28-2-like	P:GO:0006412; F:GO:0003735; C:GO:0005840	P:translation; F:structural constituent of ribosome; C:ribosome
OG0021057	60S ribosomal protein L3	P:GO:0006412; F:GO:0003735; C:GO:0005840	P:translation; F:structural constituent of ribosome; C:ribosome
OG0000990	60S ribosomal protein L31	P:GO:0006412; F:GO:0003735; C:GO:0005840	P:translation; F:structural constituent of ribosome; C:ribosome
OG0000908	60S ribosomal protein L32-1	P:GO:0006412; F:GO:0003735; C:GO:0005840	P:translation; F:structural constituent of ribosome; C:ribosome
OG0032745	60S ribosomal protein L32-1	P:GO:0006412; F:GO:0003735; C:GO:0022625	P:translation; F:structural constituent of ribosome; C:cytosolic large ribosomal subunit
OG0030820	60S ribosomal protein L35	P:GO:0006412; F:GO:0003735; C:GO:0005840	P:translation; F:structural constituent of ribosome; C:ribosome
OG0001540	60S ribosomal protein L35a-1	P:GO:0006412; F:GO:0003735; C:GO:0005840	P:translation; F:structural constituent of ribosome; C:ribosome
OG0024276	60S ribosomal protein L36-3-like	P:GO:0006412; F:GO:0003735; C:GO:0005840	P:translation; F:structural constituent of ribosome; C:ribosome
OG0000705	60S ribosomal protein L37-3-like	P:GO:0006412; F:GO:0003735; F:GO:0019843; F:GO:0046872; C:GO:0005840; C:GO:0016021	P:translation; F:structural constituent of ribosome; F:rRNA binding; F:metal ion binding; C:ribosome; C:integral component of membrane
OG0000954	60S ribosomal protein L37a	P:GO:0006412; F:GO:0003735; C:GO:0022625	P:translation; F:structural constituent of ribosome; C:cytosolic large ribosomal subunit
OG0020379	60S ribosomal protein L38	P:GO:0006412; P:GO:0022618; F:GO:0003735; C:GO:0022625	P:translation; P:ribonucleoprotein complex assembly; F:structural constituent of ribosome; C:cytosolic large ribosomal subunit
OG0011662	60S ribosomal protein L38-like	P:GO:0006412; F:GO:0003735; C:GO:0005840	P:translation; F:structural constituent of ribosome; C:ribosome
OG0020475	60S ribosomal protein L4-like	P:GO:0006412; F:GO:0003735; C:GO:0005840	P:translation; F:structural constituent of ribosome; C:ribosome
OG0031217	60S ribosomal protein L4-like	P:GO:0006412; F:GO:0003735; C:GO:0005840	P:translation; F:structural constituent of ribosome; C:ribosome
OG0000327	60S ribosomal protein L5-like	P:GO:0006412; F:GO:0003735; F:GO:0008097; C:GO:0005840	P:translation; F:structural constituent of ribosome; F:5S rRNA binding; C:ribosome
OG0000769	60S ribosomal protein L6-1	P:GO:0006412; F:GO:0003735; C:GO:0005840	P:translation; F:structural constituent of ribosome; C:ribosome
OG0011364	60S ribosomal protein L7-1	P:GO:0000463; F:GO:0003735; C:GO:0022625	P:maturation of LSU-rRNA from tricistronic rRNA transcript (SSU-rRNA, 5.8S rRNA, LSU-rRNA); F:structural constituent of ribosome; C:cytosolic large ribosomal subunit
OG0004829	60S ribosomal protein L7-4	P:GO:0000463; F:GO:0003735; C:GO:0022625	P:maturation of LSU-rRNA from tricistronic rRNA transcript (SSU-rRNA, 5.8S rRNA, LSU-rRNA); F:structural constituent of ribosome; C:cytosolic large ribosomal subunit
OG0012705	60S ribosomal protein L7-4	P:GO:0000463; F:GO:0003735; C:GO:0022625	P:maturation of LSU-rRNA from tricistronic rRNA transcript (SSU-rRNA, 5.8S rRNA, LSU-rRNA); F:structural constituent of ribosome; C:cytosolic large ribosomal subunit
OG0001708	60S ribosomal protein L7a-1	P:GO:0042254; F:GO:0003723; C:GO:0022625	P:ribosome biogenesis; F:RNA binding; C:cytosolic large ribosomal subunit
OG0000303	60S ribosomal protein L8-3	P:GO:0006412; F:GO:0003723; F:GO:0003735; C:GO:0009507; C:GO:0015934	P:translation; F:RNA binding; F:structural constituent of ribosome; C:chloroplast; C:large ribosomal subunit
OG0030959	60S ribosomal protein l8-3-like	P:GO:0006412; F:GO:0003735; C:GO:0005840; C:GO:0009507	P:translation; F:structural constituent of ribosome; C:ribosome; C:chloroplast
OG0010685	65-kDa microtubule-associated protein 1-like	P:GO:0000226; F:GO:0008017; C:GO:0005874	P:microtubule cytoskeleton organization; F:microtubule binding; C:microtubule
OG0005604	65-kDa microtubule-associated protein 3	P:GO:0000226; F:GO:0008017; C:GO:0005874	P:microtubule cytoskeleton organization; F:microtubule binding; C:microtubule
OG0007624	65-kDa microtubule-associated protein 3	P:GO:0000226; F:GO:0008017; C:GO:0005874	P:microtubule cytoskeleton organization; F:microtubule binding; C:microtubule
OG0008420	65-kDa microtubule-associated protein 3-like	P:GO:0000226; F:GO:0008017; C:GO:0005874	P:microtubule cytoskeleton organization; F:microtubule binding; C:microtubule
OG0008593	65-kDa microtubule-associated protein 5	P:GO:0000226; F:GO:0008017; C:GO:0005874	P:microtubule cytoskeleton organization; F:microtubule binding; C:microtubule
OG0008683	65-kDa microtubule-associated protein 6-like	P:GO:0000226; F:GO:0008017; C:GO:0005874	P:microtubule cytoskeleton organization; F:microtubule binding; C:microtubule
OG0013156	6-hydroxynicotinate 3-monooxygenase-like	F:GO:0004497; F:GO:0016853; F:GO:0071949	F:monooxygenase activity; F:isomerase activity; F:FAD binding	EC:1; EC:5	Oxidoreductases; Isomerases
OG0010336	6-phosphofructo-2-kinase/fructose-2,6-bisphosphatase-like isoform X1	P:GO:0006000; P:GO:0006003; P:GO:0046835; F:GO:0003873; F:GO:0005524; F:GO:2001070; C:GO:0016021	P:fructose metabolic process; P:fructose 2,6-bisphosphate metabolic process; P:carbohydrate phosphorylation; F:6-phosphofructo-2-kinase activity; F:ATP binding; F:starch binding; C:integral component of membrane	EC:2.7.1; EC:2.7; EC:2; EC:2.7.1.105	Transferring phosphorus-containing groups; Transferring phosphorus-containing groups; Transferases; 6-phosphofructo-2-kinase
OG0031247	6-phosphogluconate dehydrogenase, decarboxylating 1, chloroplastic isoform X2
OG0029818	6-phosphogluconate dehydrogenase, decarboxylating 3	P:GO:0006098; P:GO:0019521; P:GO:0080173; F:GO:0004616; F:GO:0050661; C:GO:0005777; C:GO:0005829; C:GO:0009570	P:pentose-phosphate shunt; P:D-gluconate metabolic process; P:male-female gamete recognition during double fertilization forming a zygote and endosperm; F:phosphogluconate dehydrogenase (decarboxylating) activity; F:NADP binding; C:peroxisome; C:cytosol; C:chloroplast stroma	EC:1.1.1.44; EC:1.1; EC:1; EC:1.1.1	Phosphogluconate dehydrogenase (NADP(+)-dependent, decarboxylating); Acting on the CH-OH group of donors; Oxidoreductases; Acting on the CH-OH group of donors
OG0031092	6-phosphogluconate dehydrogenase, decarboxylating 3	P:GO:0006098; P:GO:0019521; P:GO:0055114; F:GO:0004616; F:GO:0016491; F:GO:0050661	P:pentose-phosphate shunt; P:D-gluconate metabolic process; P:obsolete oxidation-reduction process; F:phosphogluconate dehydrogenase (decarboxylating) activity; F:oxidoreductase activity; F:NADP binding
OG0011093	70 kDa peptidyl-prolyl isomerase-like	P:GO:0000413; F:GO:0003755	P:protein peptidyl-prolyl isomerization; F:peptidyl-prolyl cis-trans isomerase activity	EC:5.2.1.8; EC:5.2; EC:5	Peptidylprolyl isomerase; Cis-trans-isomerases; Isomerases
OG0011188	70 kDa peptidyl-prolyl isomerase-like isoform X2	P:GO:0000413; F:GO:0003755	P:protein peptidyl-prolyl isomerization; F:peptidyl-prolyl cis-trans isomerase activity	EC:5.2.1.8; EC:5.2; EC:5	Peptidylprolyl isomerase; Cis-trans-isomerases; Isomerases
OG0013670	7-dehydrocholesterol reductase	P:GO:0016126; P:GO:0030163; F:GO:0005524; F:GO:0016628; F:GO:0016887; C:GO:0000502; C:GO:0005737; C:GO:0016021	P:sterol biosynthetic process; P:protein catabolic process; F:ATP binding; F:oxidoreductase activity, acting on the CH-CH group of donors, NAD or NADP as acceptor; F:ATP hydrolysis activity; C:proteasome complex; C:cytoplasm; C:integral component of membrane	EC:3.6.1; EC:1.3; EC:1; EC:3.6; EC:3; EC:3.6.1.15; EC:1.3.1	Acting on acid anhydrides; Acting on the CH-CH group of donors; Oxidoreductases; Acting on acid anhydrides; Hydrolases; Nucleoside-triphosphate phosphatase; Acting on the CH-CH group of donors
OG0012879	7-deoxyloganetic acid glucosyltransferase isoform X1	F:GO:0008194	F:UDP-glycosyltransferase activity	EC:2.4; EC:2	Glycosyltransferases; Transferases
OG0012878	7-deoxyloganetic acid glucosyltransferase-like	F:GO:0008194	F:UDP-glycosyltransferase activity	EC:2.4; EC:2	Glycosyltransferases; Transferases
OG0001525	7-deoxyloganetin glucosyltransferase-like	F:GO:0008194	F:UDP-glycosyltransferase activity	EC:2.4; EC:2	Glycosyltransferases; Transferases
OG0015189	7-deoxyloganetin glucosyltransferase-like	F:GO:0080043; F:GO:0080044	F:quercetin 3-O-glucosyltransferase activity; F:quercetin 7-O-glucosyltransferase activity	EC:2.4; EC:2; EC:2.4.1	Glycosyltransferases; Transferases; Glycosyltransferases
OG0015200	7-deoxyloganetin glucosyltransferase-like	F:GO:0008194	F:UDP-glycosyltransferase activity	EC:2.4; EC:2	Glycosyltransferases; Transferases
OG0021167	7-deoxyloganetin glucosyltransferase-like	F:GO:0008194	F:UDP-glycosyltransferase activity	EC:2.4; EC:2	Glycosyltransferases; Transferases
OG0021442	7-deoxyloganetin glucosyltransferase-like	F:GO:0008194	F:UDP-glycosyltransferase activity	EC:2.4; EC:2	Glycosyltransferases; Transferases
OG0024163	7-deoxyloganetin glucosyltransferase-like	F:GO:0008194	F:UDP-glycosyltransferase activity	EC:2.4; EC:2	Glycosyltransferases; Transferases
OG0015027	7-hydroxymethyl chlorophyll a reductase, chloroplastic
OG0004993	7-methylguanosine phosphate-specific 5'-nucleotidase A	P:GO:0009117; P:GO:0016311; F:GO:0000287; F:GO:0008253; C:GO:0005737	P:nucleotide metabolic process; P:dephosphorylation; F:magnesium ion binding; F:5'-nucleotidase activity; C:cytoplasm	EC:3.1; EC:3; EC:3.1.3.5; EC:3.1.3.31; EC:3.1.3	Acting on ester bonds; Hydrolases; 5'-nucleotidase; Deleted entry; Acting on ester bonds
OG0008955	7-methylxanthosine synthase 1 isoform X1	P:GO:0032259; F:GO:0008168	P:methylation; F:methyltransferase activity	EC:2.1; EC:2; EC:2.1.1	Transferring one-carbon groups; Transferases; Transferring one-carbon groups
OG0010163	7-methylxanthosine synthase 1 isoform X1	P:GO:0032259; F:GO:0008168	P:methylation; F:methyltransferase activity	EC:2.1; EC:2; EC:2.1.1	Transferring one-carbon groups; Transferases; Transferring one-carbon groups
OG0005596	7-methylxanthosine synthase 1-like	P:GO:0032259; F:GO:0008168	P:methylation; F:methyltransferase activity	EC:2.1; EC:2; EC:2.1.1	Transferring one-carbon groups; Transferases; Transferring one-carbon groups
OG0005992	7-methylxanthosine synthase 1-like	P:GO:0032259; F:GO:0008168	P:methylation; F:methyltransferase activity	EC:2.1; EC:2; EC:2.1.1	Transferring one-carbon groups; Transferases; Transferring one-carbon groups
OG0010029	7-methylxanthosine synthase 1-like	P:GO:0032259; F:GO:0008168	P:methylation; F:methyltransferase activity	EC:2.1; EC:2; EC:2.1.1	Transferring one-carbon groups; Transferases; Transferring one-carbon groups
OG0018114	8-amino-7-oxononanoate synthase isoform X1	P:GO:0009058; F:GO:0003824; F:GO:0030170	P:biosynthetic process; F:catalytic activity; F:pyridoxal phosphate binding
OG0020929	9-cis-epoxycarotenoid dioxygenase NCED1, chloroplastic	P:GO:0009414; P:GO:0042538; F:GO:0045549; F:GO:0046872; C:GO:0009535; C:GO:0009570	P:response to water deprivation; P:hyperosmotic salinity response; F:9-cis-epoxycarotenoid dioxygenase activity; F:metal ion binding; C:chloroplast thylakoid membrane; C:chloroplast stroma	EC:1.13.11; EC:1.13; EC:1; EC:1.13.11.51	Acting on single donors with incorporation of molecular oxygen (oxygenases). The oxygen incorporated need not be derived from O(2); Acting on single donors with incorporation of molecular oxygen (oxygenases). The oxygen incorporated need not be derived from O(2); Oxidoreductases; 9-cis-epoxycarotenoid dioxygenase
OG0005406	AAA-ATPase ASD, mitochondrial-like	F:GO:0005524; F:GO:0016887; C:GO:0016021	F:ATP binding; F:ATP hydrolysis activity; C:integral component of membrane	EC:3.6.1; EC:3.6; EC:3; EC:3.6.1.15	Acting on acid anhydrides; Acting on acid anhydrides; Hydrolases; Nucleoside-triphosphate phosphatase
OG0018898	AAA-ATPase At2g18193-like	F:GO:0005524; F:GO:0016887	F:ATP binding; F:ATP hydrolysis activity	EC:3.6.1; EC:3.6; EC:3; EC:3.6.1.15	Acting on acid anhydrides; Acting on acid anhydrides; Hydrolases; Nucleoside-triphosphate phosphatase
OG0011932	AAA-ATPase At3g50940-like	F:GO:0005524; F:GO:0016887	F:ATP binding; F:ATP hydrolysis activity	EC:3.6.1; EC:3.6; EC:3; EC:3.6.1.15	Acting on acid anhydrides; Acting on acid anhydrides; Hydrolases; Nucleoside-triphosphate phosphatase
OG0015436	AAA-ATPase At3g50940-like	F:GO:0005524; F:GO:0016887	F:ATP binding; F:ATP hydrolysis activity	EC:3.6.1; EC:3.6; EC:3; EC:3.6.1.15	Acting on acid anhydrides; Acting on acid anhydrides; Hydrolases; Nucleoside-triphosphate phosphatase
OG0018607	AAA-ATPase At5g17760-like isoform X2	F:GO:0005524; F:GO:0016887	F:ATP binding; F:ATP hydrolysis activity	EC:3.6.1; EC:3.6; EC:3; EC:3.6.1.15	Acting on acid anhydrides; Acting on acid anhydrides; Hydrolases; Nucleoside-triphosphate phosphatase
OG0018155	aarF domain-containing kinase	P:GO:0006468; F:GO:0004672; F:GO:0005524	P:protein phosphorylation; F:protein kinase activity; F:ATP binding	EC:2.7.1; EC:2.7; EC:2	Transferring phosphorus-containing groups; Transferring phosphorus-containing groups; Transferases
OG0027534	ABA responsive element binding factor	P:GO:0009737; P:GO:0045893; F:GO:0003700; C:GO:0005634; C:GO:0016021	P:response to abscisic acid; P:positive regulation of transcription, DNA-templated; F:DNA-binding transcription factor activity; C:nucleus; C:integral component of membrane
OG0032444	ABC transporter A family member 1 isoform X4
OG0016319	ABC transporter A family member 2	P:GO:0055085; F:GO:0005524; F:GO:0042626; C:GO:0016021	P:transmembrane transport; F:ATP binding; F:ATPase-coupled transmembrane transporter activity; C:integral component of membrane	EC:3.6.1; EC:3.6; EC:3; EC:7; EC:7.2.2; EC:3.6.1.15	Acting on acid anhydrides; Acting on acid anhydrides; Hydrolases; Translocases; Catalysing the translocation of inorganic cations; Nucleoside-triphosphate phosphatase
OG0007984	ABC transporter A family member 7-like isoform X2	P:GO:0055085; F:GO:0005524; F:GO:0042626; C:GO:0016021	P:transmembrane transport; F:ATP binding; F:ATPase-coupled transmembrane transporter activity; C:integral component of membrane	EC:3.6.1; EC:3.6; EC:3; EC:7; EC:7.2.2; EC:3.6.1.15	Acting on acid anhydrides; Acting on acid anhydrides; Hydrolases; Translocases; Catalysing the translocation of inorganic cations; Nucleoside-triphosphate phosphatase
OG0032491	ABC transporter B family member	F:GO:0005524; C:GO:0016021	F:ATP binding; C:integral component of membrane
OG0001600	ABC transporter B family member 1	P:GO:0055085; F:GO:0005524; F:GO:0042626; C:GO:0016021	P:transmembrane transport; F:ATP binding; F:ATPase-coupled transmembrane transporter activity; C:integral component of membrane	EC:3.6.1; EC:3.6; EC:3; EC:7; EC:7.2.2; EC:3.6.1.15	Acting on acid anhydrides; Acting on acid anhydrides; Hydrolases; Translocases; Catalysing the translocation of inorganic cations; Nucleoside-triphosphate phosphatase
OG0033122	ABC transporter B family member 1	P:GO:0055085; F:GO:0005524; F:GO:0042626; C:GO:0016021	P:transmembrane transport; F:ATP binding; F:ATPase-coupled transmembrane transporter activity; C:integral component of membrane	EC:3.6.1; EC:3.6; EC:3; EC:7; EC:7.2.2; EC:3.6.1.15	Acting on acid anhydrides; Acting on acid anhydrides; Hydrolases; Translocases; Catalysing the translocation of inorganic cations; Nucleoside-triphosphate phosphatase
OG0018809	ABC transporter B family member 10	P:GO:0055085; F:GO:0005524; F:GO:0042626; C:GO:0016021	P:transmembrane transport; F:ATP binding; F:ATPase-coupled transmembrane transporter activity; C:integral component of membrane	EC:3.6.1; EC:3.6; EC:3; EC:7; EC:7.2.2; EC:3.6.1.15	Acting on acid anhydrides; Acting on acid anhydrides; Hydrolases; Translocases; Catalysing the translocation of inorganic cations; Nucleoside-triphosphate phosphatase
OG0005105	ABC transporter B family member 11	P:GO:0055085; F:GO:0005524; F:GO:0042626; C:GO:0016021	P:transmembrane transport; F:ATP binding; F:ATPase-coupled transmembrane transporter activity; C:integral component of membrane	EC:3.6.1; EC:3.6; EC:3; EC:7; EC:7.2.2; EC:3.6.1.15	Acting on acid anhydrides; Acting on acid anhydrides; Hydrolases; Translocases; Catalysing the translocation of inorganic cations; Nucleoside-triphosphate phosphatase
OG0000275	ABC transporter B family member 11-like	P:GO:0055085; F:GO:0005524; F:GO:0042626; C:GO:0016021	P:transmembrane transport; F:ATP binding; F:ATPase-coupled transmembrane transporter activity; C:integral component of membrane	EC:3.6.1; EC:3.6; EC:3; EC:7; EC:7.2.2; EC:3.6.1.15	Acting on acid anhydrides; Acting on acid anhydrides; Hydrolases; Translocases; Catalysing the translocation of inorganic cations; Nucleoside-triphosphate phosphatase
OG0009978	ABC transporter B family member 13-like	P:GO:0055085; F:GO:0005524; F:GO:0042626; C:GO:0016021	P:transmembrane transport; F:ATP binding; F:ATPase-coupled transmembrane transporter activity; C:integral component of membrane	EC:3.6.1; EC:3.6; EC:3; EC:7; EC:7.2.2; EC:3.6.1.15	Acting on acid anhydrides; Acting on acid anhydrides; Hydrolases; Translocases; Catalysing the translocation of inorganic cations; Nucleoside-triphosphate phosphatase
OG0022164	ABC transporter B family member 14-like	P:GO:0055085; F:GO:0005524; F:GO:0042626; C:GO:0016021	P:transmembrane transport; F:ATP binding; F:ATPase-coupled transmembrane transporter activity; C:integral component of membrane	EC:3.6.1; EC:3.6; EC:3; EC:7; EC:7.2.2; EC:3.6.1.15	Acting on acid anhydrides; Acting on acid anhydrides; Hydrolases; Translocases; Catalysing the translocation of inorganic cations; Nucleoside-triphosphate phosphatase
OG0001212	ABC transporter B family member 15-like	P:GO:0055085; F:GO:0005524; F:GO:0042626; C:GO:0016021	P:transmembrane transport; F:ATP binding; F:ATPase-coupled transmembrane transporter activity; C:integral component of membrane	EC:3.6.1; EC:3.6; EC:3; EC:7; EC:7.2.2; EC:3.6.1.15	Acting on acid anhydrides; Acting on acid anhydrides; Hydrolases; Translocases; Catalysing the translocation of inorganic cations; Nucleoside-triphosphate phosphatase
OG0008587	ABC transporter B family member 15-like	P:GO:0055085; F:GO:0005524; F:GO:0042626; C:GO:0016021	P:transmembrane transport; F:ATP binding; F:ATPase-coupled transmembrane transporter activity; C:integral component of membrane	EC:3.6.1; EC:3.6; EC:3; EC:7; EC:7.2.2; EC:3.6.1.15	Acting on acid anhydrides; Acting on acid anhydrides; Hydrolases; Translocases; Catalysing the translocation of inorganic cations; Nucleoside-triphosphate phosphatase
OG0012519	ABC transporter B family member 15-like	P:GO:0055085; F:GO:0005524; F:GO:0042626; C:GO:0016021	P:transmembrane transport; F:ATP binding; F:ATPase-coupled transmembrane transporter activity; C:integral component of membrane	EC:3.6.1; EC:3.6; EC:3; EC:7; EC:7.2.2; EC:3.6.1.15	Acting on acid anhydrides; Acting on acid anhydrides; Hydrolases; Translocases; Catalysing the translocation of inorganic cations; Nucleoside-triphosphate phosphatase
OG0021253	ABC transporter B family member 18-like	P:GO:0006355; P:GO:0055085; P:GO:1903507; F:GO:0003714; F:GO:0005524; F:GO:0042626; C:GO:0005634; C:GO:0016021	P:regulation of transcription, DNA-templated; P:transmembrane transport; P:negative regulation of nucleic acid-templated transcription; F:transcription corepressor activity; F:ATP binding; F:ATPase-coupled transmembrane transporter activity; C:nucleus; C:integral component of membrane	EC:3.6.1; EC:3.6; EC:3; EC:7; EC:7.2.2; EC:3.6.1.15	Acting on acid anhydrides; Acting on acid anhydrides; Hydrolases; Translocases; Catalysing the translocation of inorganic cations; Nucleoside-triphosphate phosphatase
OG0010558	ABC transporter B family member 19	P:GO:0055085; F:GO:0005524; F:GO:0042626; C:GO:0016021	P:transmembrane transport; F:ATP binding; F:ATPase-coupled transmembrane transporter activity; C:integral component of membrane	EC:3.6.1; EC:3.6; EC:3; EC:7; EC:7.2.2; EC:3.6.1.15	Acting on acid anhydrides; Acting on acid anhydrides; Hydrolases; Translocases; Catalysing the translocation of inorganic cations; Nucleoside-triphosphate phosphatase
OG0008913	ABC transporter B family member 19-like	P:GO:0055085; F:GO:0005524; F:GO:0042626; C:GO:0016021	P:transmembrane transport; F:ATP binding; F:ATPase-coupled transmembrane transporter activity; C:integral component of membrane	EC:3.6.1; EC:3.6; EC:3; EC:7; EC:7.2.2; EC:3.6.1.15	Acting on acid anhydrides; Acting on acid anhydrides; Hydrolases; Translocases; Catalysing the translocation of inorganic cations; Nucleoside-triphosphate phosphatase
OG0001549	ABC transporter B family member 2	P:GO:0055085; F:GO:0005524; F:GO:0042626; C:GO:0016021	P:transmembrane transport; F:ATP binding; F:ATPase-coupled transmembrane transporter activity; C:integral component of membrane	EC:3.6.1; EC:3.6; EC:3; EC:7; EC:7.2.2; EC:3.6.1.15	Acting on acid anhydrides; Acting on acid anhydrides; Hydrolases; Translocases; Catalysing the translocation of inorganic cations; Nucleoside-triphosphate phosphatase
OG0012154	ABC transporter B family member 25	P:GO:0055085; F:GO:0005524; F:GO:0042626; C:GO:0016021	P:transmembrane transport; F:ATP binding; F:ATPase-coupled transmembrane transporter activity; C:integral component of membrane	EC:3.6.1; EC:3.6; EC:3; EC:7; EC:7.2.2; EC:3.6.1.15	Acting on acid anhydrides; Acting on acid anhydrides; Hydrolases; Translocases; Catalysing the translocation of inorganic cations; Nucleoside-triphosphate phosphatase
OG0007481	ABC transporter B family member 25, mitochondrial	P:GO:0055085; F:GO:0005524; F:GO:0042626; C:GO:0016021	P:transmembrane transport; F:ATP binding; F:ATPase-coupled transmembrane transporter activity; C:integral component of membrane	EC:3.6.1; EC:3.6; EC:3; EC:7; EC:7.2.2; EC:3.6.1.15	Acting on acid anhydrides; Acting on acid anhydrides; Hydrolases; Translocases; Catalysing the translocation of inorganic cations; Nucleoside-triphosphate phosphatase
OG0021535	ABC transporter B family member 26, chloroplastic isoform X1	P:GO:0055085; F:GO:0005524; F:GO:0042626; C:GO:0016021	P:transmembrane transport; F:ATP binding; F:ATPase-coupled transmembrane transporter activity; C:integral component of membrane	EC:3.6.1; EC:3.6; EC:3; EC:7; EC:7.2.2; EC:3.6.1.15	Acting on acid anhydrides; Acting on acid anhydrides; Hydrolases; Translocases; Catalysing the translocation of inorganic cations; Nucleoside-triphosphate phosphatase
OG0015053	ABC transporter B family member 28	P:GO:0055085; F:GO:0005524; F:GO:0042626; C:GO:0016021	P:transmembrane transport; F:ATP binding; F:ATPase-coupled transmembrane transporter activity; C:integral component of membrane	EC:3.6.1; EC:3.6; EC:3; EC:7; EC:7.2.2; EC:3.6.1.15	Acting on acid anhydrides; Acting on acid anhydrides; Hydrolases; Translocases; Catalysing the translocation of inorganic cations; Nucleoside-triphosphate phosphatase
OG0031310	ABC transporter B family member 28	P:GO:0055085; F:GO:0005524; F:GO:0042626; C:GO:0016021	P:transmembrane transport; F:ATP binding; F:ATPase-coupled transmembrane transporter activity; C:integral component of membrane	EC:3.6.1; EC:3.6; EC:3; EC:7; EC:7.2.2; EC:3.6.1.15	Acting on acid anhydrides; Acting on acid anhydrides; Hydrolases; Translocases; Catalysing the translocation of inorganic cations; Nucleoside-triphosphate phosphatase
OG0002659	ABC transporter B family member 4-like	P:GO:0055085; F:GO:0005524; F:GO:0042626; C:GO:0016021	P:transmembrane transport; F:ATP binding; F:ATPase-coupled transmembrane transporter activity; C:integral component of membrane	EC:3.6.1; EC:3.6; EC:3; EC:7; EC:7.2.2; EC:3.6.1.15	Acting on acid anhydrides; Acting on acid anhydrides; Hydrolases; Translocases; Catalysing the translocation of inorganic cations; Nucleoside-triphosphate phosphatase
OG0013044	ABC transporter B family member 4-like	P:GO:0055085; F:GO:0005524; F:GO:0042626; C:GO:0016021	P:transmembrane transport; F:ATP binding; F:ATPase-coupled transmembrane transporter activity; C:integral component of membrane	EC:3.6.1; EC:3.6; EC:3; EC:7; EC:7.2.2; EC:3.6.1.15	Acting on acid anhydrides; Acting on acid anhydrides; Hydrolases; Translocases; Catalysing the translocation of inorganic cations; Nucleoside-triphosphate phosphatase
OG0025702	ABC transporter B family member 4-like	P:GO:0055085; F:GO:0005524; F:GO:0042626; C:GO:0016021	P:transmembrane transport; F:ATP binding; F:ATPase-coupled transmembrane transporter activity; C:integral component of membrane	EC:3.6.1; EC:3.6; EC:3; EC:7; EC:7.2.2; EC:3.6.1.15	Acting on acid anhydrides; Acting on acid anhydrides; Hydrolases; Translocases; Catalysing the translocation of inorganic cations; Nucleoside-triphosphate phosphatase
OG0031405	ABC transporter B family member 4-like	P:GO:0055085; F:GO:0005524; F:GO:0042626; C:GO:0016021	P:transmembrane transport; F:ATP binding; F:ATPase-coupled transmembrane transporter activity; C:integral component of membrane	EC:3.6.1; EC:3.6; EC:3; EC:7; EC:7.2.2; EC:3.6.1.15	Acting on acid anhydrides; Acting on acid anhydrides; Hydrolases; Translocases; Catalysing the translocation of inorganic cations; Nucleoside-triphosphate phosphatase
OG0033118	ABC transporter B family member 4-like	P:GO:0055085; F:GO:0005524; F:GO:0042626; C:GO:0016021	P:transmembrane transport; F:ATP binding; F:ATPase-coupled transmembrane transporter activity; C:integral component of membrane	EC:3.6.1; EC:3.6; EC:3; EC:7; EC:7.2.2; EC:3.6.1.15	Acting on acid anhydrides; Acting on acid anhydrides; Hydrolases; Translocases; Catalysing the translocation of inorganic cations; Nucleoside-triphosphate phosphatase
OG0004924	ABC transporter B family member 9-like	P:GO:0055085; F:GO:0005524; F:GO:0042626; C:GO:0016021	P:transmembrane transport; F:ATP binding; F:ATPase-coupled transmembrane transporter activity; C:integral component of membrane	EC:3.6.1; EC:3.6; EC:3; EC:7; EC:7.2.2; EC:3.6.1.15	Acting on acid anhydrides; Acting on acid anhydrides; Hydrolases; Translocases; Catalysing the translocation of inorganic cations; Nucleoside-triphosphate phosphatase
OG0015173	ABC transporter B family member 9-like	P:GO:0055085; F:GO:0000166; F:GO:0005524; F:GO:0016887; F:GO:0042626; C:GO:0016020; C:GO:0016021	P:transmembrane transport; F:nucleotide binding; F:ATP binding; F:ATP hydrolysis activity; F:ATPase-coupled transmembrane transporter activity; C:membrane; C:integral component of membrane
OG0015324	ABC transporter B family member 9-like	P:GO:0055085; F:GO:0005524; F:GO:0042626; C:GO:0016021	P:transmembrane transport; F:ATP binding; F:ATPase-coupled transmembrane transporter activity; C:integral component of membrane	EC:3.6.1; EC:3.6; EC:3; EC:7; EC:7.2.2; EC:3.6.1.15	Acting on acid anhydrides; Acting on acid anhydrides; Hydrolases; Translocases; Catalysing the translocation of inorganic cations; Nucleoside-triphosphate phosphatase
OG0020921	ABC transporter B family member 9-like	P:GO:0055085; F:GO:0000166; F:GO:0005524; F:GO:0016887; F:GO:0042626; C:GO:0016020; C:GO:0016021	P:transmembrane transport; F:nucleotide binding; F:ATP binding; F:ATP hydrolysis activity; F:ATPase-coupled transmembrane transporter activity; C:membrane; C:integral component of membrane
OG0028762	ABC transporter B family member 9-like	F:GO:0005524; C:GO:0016021	F:ATP binding; C:integral component of membrane
OG0025022	ABC transporter C family member 12	P:GO:0055085; F:GO:0005524; F:GO:0042626; C:GO:0016021	P:transmembrane transport; F:ATP binding; F:ATPase-coupled transmembrane transporter activity; C:integral component of membrane	EC:3.6.1; EC:3.6; EC:3; EC:7; EC:7.2.2; EC:3.6.1.15	Acting on acid anhydrides; Acting on acid anhydrides; Hydrolases; Translocases; Catalysing the translocation of inorganic cations; Nucleoside-triphosphate phosphatase
OG0006367	ABC transporter C family member 14-like isoform X1	P:GO:0055085; F:GO:0000166; F:GO:0005524; F:GO:0016887; F:GO:0042626; C:GO:0016020; C:GO:0016021	P:transmembrane transport; F:nucleotide binding; F:ATP binding; F:ATP hydrolysis activity; F:ATPase-coupled transmembrane transporter activity; C:membrane; C:integral component of membrane
OG0010964	ABC transporter C family member 14-like isoform X1	P:GO:0055085; F:GO:0005524; F:GO:0042626; C:GO:0016021	P:transmembrane transport; F:ATP binding; F:ATPase-coupled transmembrane transporter activity; C:integral component of membrane	EC:3.6.1; EC:3.6; EC:3; EC:7; EC:7.2.2; EC:3.6.1.15	Acting on acid anhydrides; Acting on acid anhydrides; Hydrolases; Translocases; Catalysing the translocation of inorganic cations; Nucleoside-triphosphate phosphatase
OG0004926	ABC transporter C family member 2-like	P:GO:0006468; P:GO:0055085; F:GO:0004672; F:GO:0005524; F:GO:0042626; C:GO:0016021	P:protein phosphorylation; P:transmembrane transport; F:protein kinase activity; F:ATP binding; F:ATPase-coupled transmembrane transporter activity; C:integral component of membrane	EC:2.7.1; EC:3.6.1; EC:2.7; EC:3.6; EC:2; EC:3; EC:7.2.2; EC:7; EC:3.6.1.15	Transferring phosphorus-containing groups; Acting on acid anhydrides; Transferring phosphorus-containing groups; Acting on acid anhydrides; Transferases; Hydrolases; Catalysing the translocation of inorganic cations; Translocases; Nucleoside-triphosphate phosphatase
OG0000360	ABC transporter C family member 3	P:GO:0055085; F:GO:0005524; F:GO:0042626; C:GO:0016021	P:transmembrane transport; F:ATP binding; F:ATPase-coupled transmembrane transporter activity; C:integral component of membrane	EC:3.6.1; EC:3.6; EC:3; EC:7; EC:7.2.2; EC:3.6.1.15	Acting on acid anhydrides; Acting on acid anhydrides; Hydrolases; Translocases; Catalysing the translocation of inorganic cations; Nucleoside-triphosphate phosphatase
OG0003279	ABC transporter C family member 3-like	P:GO:0055085; F:GO:0005524; F:GO:0042626; C:GO:0016021	P:transmembrane transport; F:ATP binding; F:ATPase-coupled transmembrane transporter activity; C:integral component of membrane	EC:3.6.1; EC:3.6; EC:3; EC:7; EC:7.2.2; EC:3.6.1.15	Acting on acid anhydrides; Acting on acid anhydrides; Hydrolases; Translocases; Catalysing the translocation of inorganic cations; Nucleoside-triphosphate phosphatase
OG0003276	ABC transporter C family member 3-like isoform X1	P:GO:0055085; F:GO:0005524; F:GO:0042626; C:GO:0016021	P:transmembrane transport; F:ATP binding; F:ATPase-coupled transmembrane transporter activity; C:integral component of membrane	EC:3.6.1; EC:3.6; EC:3; EC:7; EC:7.2.2; EC:3.6.1.15	Acting on acid anhydrides; Acting on acid anhydrides; Hydrolases; Translocases; Catalysing the translocation of inorganic cations; Nucleoside-triphosphate phosphatase
OG0026232	ABC transporter C family member 4-like	P:GO:0055085; F:GO:0005524; F:GO:0042626; C:GO:0016021	P:transmembrane transport; F:ATP binding; F:ATPase-coupled transmembrane transporter activity; C:integral component of membrane	EC:3.6.1; EC:3.6; EC:3; EC:7; EC:7.2.2; EC:3.6.1.15	Acting on acid anhydrides; Acting on acid anhydrides; Hydrolases; Translocases; Catalysing the translocation of inorganic cations; Nucleoside-triphosphate phosphatase
OG0015537	ABC transporter C family member 5	P:GO:0055085; F:GO:0005524; F:GO:0042626; C:GO:0016021	P:transmembrane transport; F:ATP binding; F:ATPase-coupled transmembrane transporter activity; C:integral component of membrane	EC:3.6.1; EC:3.6; EC:3; EC:7; EC:7.2.2; EC:3.6.1.15	Acting on acid anhydrides; Acting on acid anhydrides; Hydrolases; Translocases; Catalysing the translocation of inorganic cations; Nucleoside-triphosphate phosphatase
OG0026326	ABC transporter C family member 5	P:GO:0055085; F:GO:0005524; F:GO:0042626; C:GO:0016021	P:transmembrane transport; F:ATP binding; F:ATPase-coupled transmembrane transporter activity; C:integral component of membrane	EC:3.6.1; EC:3.6; EC:3; EC:7; EC:7.2.2; EC:3.6.1.15	Acting on acid anhydrides; Acting on acid anhydrides; Hydrolases; Translocases; Catalysing the translocation of inorganic cations; Nucleoside-triphosphate phosphatase
OG0000993	ABC transporter C family member 8-like	P:GO:0055085; F:GO:0005524; F:GO:0042626; C:GO:0016021	P:transmembrane transport; F:ATP binding; F:ATPase-coupled transmembrane transporter activity; C:integral component of membrane	EC:3.6.1; EC:3.6; EC:3; EC:7; EC:7.2.2; EC:3.6.1.15	Acting on acid anhydrides; Acting on acid anhydrides; Hydrolases; Translocases; Catalysing the translocation of inorganic cations; Nucleoside-triphosphate phosphatase
OG0013765	ABC transporter C family member 8-like	P:GO:0055085; F:GO:0005524; F:GO:0042626; C:GO:0000325; C:GO:0005774; C:GO:0016021	P:transmembrane transport; F:ATP binding; F:ATPase-coupled transmembrane transporter activity; C:plant-type vacuole; C:vacuolar membrane; C:integral component of membrane	EC:3.6.1; EC:3.6; EC:3; EC:7.2.2; EC:7; EC:3.6.1.15	Acting on acid anhydrides; Acting on acid anhydrides; Hydrolases; Catalysing the translocation of inorganic cations; Translocases; Nucleoside-triphosphate phosphatase
OG0028357	ABC transporter D family member 1	F:GO:0000166; F:GO:0016887; C:GO:0016020	F:nucleotide binding; F:ATP hydrolysis activity; C:membrane	EC:3.6.1; EC:3.6; EC:3; EC:3.6.1.15	Acting on acid anhydrides; Acting on acid anhydrides; Hydrolases; Nucleoside-triphosphate phosphatase
OG0009428	ABC transporter D family member 2, chloroplastic	P:GO:0055085; F:GO:0005524; F:GO:0042626; C:GO:0009507; C:GO:0016021	P:transmembrane transport; F:ATP binding; F:ATPase-coupled transmembrane transporter activity; C:chloroplast; C:integral component of membrane	EC:3.6.1; EC:3.6; EC:3; EC:7; EC:7.2.2; EC:3.6.1.15	Acting on acid anhydrides; Acting on acid anhydrides; Hydrolases; Translocases; Catalysing the translocation of inorganic cations; Nucleoside-triphosphate phosphatase
OG0009460	ABC transporter E family member 2	F:GO:0005524; F:GO:0016887; F:GO:0046872; F:GO:0051536	F:ATP binding; F:ATP hydrolysis activity; F:metal ion binding; F:iron-sulfur cluster binding	EC:3.6.1; EC:3.6; EC:3; EC:3.6.1.15	Acting on acid anhydrides; Acting on acid anhydrides; Hydrolases; Nucleoside-triphosphate phosphatase
OG0001294	ABC transporter F family member 1 isoform X1	F:GO:0005524; F:GO:0016887	F:ATP binding; F:ATP hydrolysis activity	EC:3.6.1; EC:3.6; EC:3; EC:3.6.1.15	Acting on acid anhydrides; Acting on acid anhydrides; Hydrolases; Nucleoside-triphosphate phosphatase
OG0031851	ABC transporter F family member 1 isoform X2	F:GO:0005524; F:GO:0016887	F:ATP binding; F:ATP hydrolysis activity	EC:3.6.1; EC:3.6; EC:3; EC:3.6.1.15	Acting on acid anhydrides; Acting on acid anhydrides; Hydrolases; Nucleoside-triphosphate phosphatase
OG0024979	ABC transporter F family member 4	P:GO:0006325; P:GO:0006351; F:GO:0003682	P:chromatin organization; P:transcription, DNA-templated; F:chromatin binding
OG0028749	ABC transporter F family member 4-like	P:GO:0006468; F:GO:0004672; F:GO:0005524	P:protein phosphorylation; F:protein kinase activity; F:ATP binding	EC:2.7.1; EC:2.7; EC:2	Transferring phosphorus-containing groups; Transferring phosphorus-containing groups; Transferases
OG0008749	ABC transporter F family member 5	F:GO:0005524; F:GO:0016887	F:ATP binding; F:ATP hydrolysis activity	EC:3.6.1; EC:3.6; EC:3; EC:3.6.1.15	Acting on acid anhydrides; Acting on acid anhydrides; Hydrolases; Nucleoside-triphosphate phosphatase
OG0008585	ABC transporter G family member 11	P:GO:0055085; F:GO:0005524; F:GO:0042626; C:GO:0016021	P:transmembrane transport; F:ATP binding; F:ATPase-coupled transmembrane transporter activity; C:integral component of membrane	EC:3.6.1; EC:3.6; EC:3; EC:7; EC:7.2.2; EC:3.6.1.15	Acting on acid anhydrides; Acting on acid anhydrides; Hydrolases; Translocases; Catalysing the translocation of inorganic cations; Nucleoside-triphosphate phosphatase
OG0001872	ABC transporter G family member 11-like	P:GO:0055085; F:GO:0005524; F:GO:0042626; C:GO:0016021	P:transmembrane transport; F:ATP binding; F:ATPase-coupled transmembrane transporter activity; C:integral component of membrane	EC:3.6.1; EC:3.6; EC:3; EC:7; EC:7.2.2; EC:3.6.1.15	Acting on acid anhydrides; Acting on acid anhydrides; Hydrolases; Translocases; Catalysing the translocation of inorganic cations; Nucleoside-triphosphate phosphatase
OG0019873	ABC transporter G family member 11-like	P:GO:0055085; F:GO:0005524; F:GO:0042626; C:GO:0016021	P:transmembrane transport; F:ATP binding; F:ATPase-coupled transmembrane transporter activity; C:integral component of membrane	EC:3.6.1; EC:3.6; EC:3; EC:7; EC:7.2.2; EC:3.6.1.15	Acting on acid anhydrides; Acting on acid anhydrides; Hydrolases; Translocases; Catalysing the translocation of inorganic cations; Nucleoside-triphosphate phosphatase
OG0029208	ABC transporter G family member 11-like	P:GO:0055085; F:GO:0005524; F:GO:0042626; C:GO:0016021	P:transmembrane transport; F:ATP binding; F:ATPase-coupled transmembrane transporter activity; C:integral component of membrane	EC:3.6.1; EC:3.6; EC:3; EC:7; EC:7.2.2; EC:3.6.1.15	Acting on acid anhydrides; Acting on acid anhydrides; Hydrolases; Translocases; Catalysing the translocation of inorganic cations; Nucleoside-triphosphate phosphatase
OG0001964	ABC transporter G family member 11-like isoform X1	P:GO:0055085; F:GO:0005524; F:GO:0042626; C:GO:0016021	P:transmembrane transport; F:ATP binding; F:ATPase-coupled transmembrane transporter activity; C:integral component of membrane	EC:3.6.1; EC:3.6; EC:3; EC:7; EC:7.2.2; EC:3.6.1.15	Acting on acid anhydrides; Acting on acid anhydrides; Hydrolases; Translocases; Catalysing the translocation of inorganic cations; Nucleoside-triphosphate phosphatase
OG0001532	ABC transporter G family member 14-like	P:GO:0055085; F:GO:0005524; F:GO:0042626; C:GO:0016021	P:transmembrane transport; F:ATP binding; F:ATPase-coupled transmembrane transporter activity; C:integral component of membrane	EC:3.6.1; EC:3.6; EC:3; EC:7; EC:7.2.2; EC:3.6.1.15	Acting on acid anhydrides; Acting on acid anhydrides; Hydrolases; Translocases; Catalysing the translocation of inorganic cations; Nucleoside-triphosphate phosphatase
OG0008013	ABC transporter G family member 15-like	P:GO:0055085; F:GO:0005524; F:GO:0042626; C:GO:0016021	P:transmembrane transport; F:ATP binding; F:ATPase-coupled transmembrane transporter activity; C:integral component of membrane	EC:3.6.1; EC:3.6; EC:3; EC:7; EC:7.2.2; EC:3.6.1.15	Acting on acid anhydrides; Acting on acid anhydrides; Hydrolases; Translocases; Catalysing the translocation of inorganic cations; Nucleoside-triphosphate phosphatase
OG0013550	ABC transporter G family member 15-like	P:GO:0055085; F:GO:0005524; F:GO:0042626; C:GO:0016021	P:transmembrane transport; F:ATP binding; F:ATPase-coupled transmembrane transporter activity; C:integral component of membrane	EC:3.6.1; EC:3.6; EC:3; EC:7; EC:7.2.2; EC:3.6.1.15	Acting on acid anhydrides; Acting on acid anhydrides; Hydrolases; Translocases; Catalysing the translocation of inorganic cations; Nucleoside-triphosphate phosphatase
OG0031109	ABC transporter G family member 15-like isoform X1	F:GO:0000166; F:GO:0016887; C:GO:0016020	F:nucleotide binding; F:ATP hydrolysis activity; C:membrane	EC:3.6.1; EC:3.6; EC:3; EC:3.6.1.15	Acting on acid anhydrides; Acting on acid anhydrides; Hydrolases; Nucleoside-triphosphate phosphatase
OG0001841	ABC transporter G family member 15-like isoform X2	P:GO:0055085; F:GO:0005524; F:GO:0042626; C:GO:0016021	P:transmembrane transport; F:ATP binding; F:ATPase-coupled transmembrane transporter activity; C:integral component of membrane	EC:3.6.1; EC:3.6; EC:3; EC:7; EC:7.2.2; EC:3.6.1.15	Acting on acid anhydrides; Acting on acid anhydrides; Hydrolases; Translocases; Catalysing the translocation of inorganic cations; Nucleoside-triphosphate phosphatase
OG0008015	ABC transporter G family member 15-like isoform X2
OG0009732	ABC transporter G family member 21	P:GO:0055085; F:GO:0005524; F:GO:0042626; C:GO:0016021	P:transmembrane transport; F:ATP binding; F:ATPase-coupled transmembrane transporter activity; C:integral component of membrane	EC:3.6.1; EC:3.6; EC:3; EC:7; EC:7.2.2; EC:3.6.1.15	Acting on acid anhydrides; Acting on acid anhydrides; Hydrolases; Translocases; Catalysing the translocation of inorganic cations; Nucleoside-triphosphate phosphatase
OG0015765	ABC transporter G family member 21-like	P:GO:0055085; F:GO:0005524; F:GO:0042626; C:GO:0016021	P:transmembrane transport; F:ATP binding; F:ATPase-coupled transmembrane transporter activity; C:integral component of membrane	EC:3.6.1; EC:3.6; EC:3; EC:7; EC:7.2.2; EC:3.6.1.15	Acting on acid anhydrides; Acting on acid anhydrides; Hydrolases; Translocases; Catalysing the translocation of inorganic cations; Nucleoside-triphosphate phosphatase
OG0002068	ABC transporter G family member 22 isoform X1	F:GO:0005524; F:GO:0016887; C:GO:0016021	F:ATP binding; F:ATP hydrolysis activity; C:integral component of membrane	EC:3.6.1; EC:3.6; EC:3; EC:3.6.1.15	Acting on acid anhydrides; Acting on acid anhydrides; Hydrolases; Nucleoside-triphosphate phosphatase
OG0020255	ABC transporter G family member 24-like isoform X1	P:GO:0055085; F:GO:0005524; F:GO:0042626; C:GO:0016021	P:transmembrane transport; F:ATP binding; F:ATPase-coupled transmembrane transporter activity; C:integral component of membrane	EC:3.6.1; EC:3.6; EC:3; EC:7; EC:7.2.2; EC:3.6.1.15	Acting on acid anhydrides; Acting on acid anhydrides; Hydrolases; Translocases; Catalysing the translocation of inorganic cations; Nucleoside-triphosphate phosphatase
OG0015729	ABC transporter G family member 25	P:GO:0055085; F:GO:0005524; F:GO:0042626; C:GO:0016021	P:transmembrane transport; F:ATP binding; F:ATPase-coupled transmembrane transporter activity; C:integral component of membrane	EC:3.6.1; EC:3.6; EC:3; EC:7; EC:7.2.2; EC:3.6.1.15	Acting on acid anhydrides; Acting on acid anhydrides; Hydrolases; Translocases; Catalysing the translocation of inorganic cations; Nucleoside-triphosphate phosphatase
OG0012825	ABC transporter G family member 26	P:GO:0055085; F:GO:0005524; F:GO:0042626; C:GO:0016021	P:transmembrane transport; F:ATP binding; F:ATPase-coupled transmembrane transporter activity; C:integral component of membrane	EC:3.6.1; EC:3.6; EC:3; EC:7; EC:7.2.2; EC:3.6.1.15	Acting on acid anhydrides; Acting on acid anhydrides; Hydrolases; Translocases; Catalysing the translocation of inorganic cations; Nucleoside-triphosphate phosphatase
OG0012990	ABC transporter G family member 26-like	P:GO:0055085; F:GO:0005524; F:GO:0042626; C:GO:0016021	P:transmembrane transport; F:ATP binding; F:ATPase-coupled transmembrane transporter activity; C:integral component of membrane	EC:3.6.1; EC:3.6; EC:3; EC:7; EC:7.2.2; EC:3.6.1.15	Acting on acid anhydrides; Acting on acid anhydrides; Hydrolases; Translocases; Catalysing the translocation of inorganic cations; Nucleoside-triphosphate phosphatase
OG0007523	ABC transporter G family member 28 isoform X1	P:GO:0055085; F:GO:0005524; F:GO:0042626; C:GO:0016021	P:transmembrane transport; F:ATP binding; F:ATPase-coupled transmembrane transporter activity; C:integral component of membrane	EC:3.6.1; EC:3.6; EC:3; EC:7; EC:7.2.2; EC:3.6.1.15	Acting on acid anhydrides; Acting on acid anhydrides; Hydrolases; Translocases; Catalysing the translocation of inorganic cations; Nucleoside-triphosphate phosphatase
OG0014191	ABC transporter G family member 2-like	P:GO:0055085; F:GO:0005524; F:GO:0042626; C:GO:0016021	P:transmembrane transport; F:ATP binding; F:ATPase-coupled transmembrane transporter activity; C:integral component of membrane	EC:3.6.1; EC:3.6; EC:3; EC:7; EC:7.2.2; EC:3.6.1.15	Acting on acid anhydrides; Acting on acid anhydrides; Hydrolases; Translocases; Catalysing the translocation of inorganic cations; Nucleoside-triphosphate phosphatase
OG0006801	ABC transporter G family member 3	P:GO:0016310; F:GO:0005524; F:GO:0016301; C:GO:0016021	P:phosphorylation; F:ATP binding; F:kinase activity; C:integral component of membrane	EC:2.7; EC:2	Transferring phosphorus-containing groups; Transferases
OG0032079	ABC transporter G family member 3	F:GO:0005524; C:GO:0016021	F:ATP binding; C:integral component of membrane
OG0012183	ABC transporter G family member 32	P:GO:0055085; F:GO:0005524; F:GO:0042626; C:GO:0016021	P:transmembrane transport; F:ATP binding; F:ATPase-coupled transmembrane transporter activity; C:integral component of membrane	EC:3.6.1; EC:3.6; EC:3; EC:7; EC:7.2.2; EC:3.6.1.15	Acting on acid anhydrides; Acting on acid anhydrides; Hydrolases; Translocases; Catalysing the translocation of inorganic cations; Nucleoside-triphosphate phosphatase
OG0001671	ABC transporter G family member 36	P:GO:0055085; F:GO:0005524; F:GO:0042626; C:GO:0016021	P:transmembrane transport; F:ATP binding; F:ATPase-coupled transmembrane transporter activity; C:integral component of membrane	EC:3.6.1; EC:3.6; EC:3; EC:7; EC:7.2.2; EC:3.6.1.15	Acting on acid anhydrides; Acting on acid anhydrides; Hydrolases; Translocases; Catalysing the translocation of inorganic cations; Nucleoside-triphosphate phosphatase
OG0028700	ABC transporter G family member 39-like isoform X3	P:GO:0055085; F:GO:0005524; F:GO:0042626; C:GO:0016021	P:transmembrane transport; F:ATP binding; F:ATPase-coupled transmembrane transporter activity; C:integral component of membrane	EC:3.6.1; EC:3.6; EC:3; EC:7; EC:7.2.2; EC:3.6.1.15	Acting on acid anhydrides; Acting on acid anhydrides; Hydrolases; Translocases; Catalysing the translocation of inorganic cations; Nucleoside-triphosphate phosphatase
OG0000071	ABC transporter G family member 40 isoform X1	P:GO:0055085; F:GO:0005524; F:GO:0042626; C:GO:0016021	P:transmembrane transport; F:ATP binding; F:ATPase-coupled transmembrane transporter activity; C:integral component of membrane	EC:3.6.1; EC:3.6; EC:3; EC:7; EC:7.2.2; EC:3.6.1.15	Acting on acid anhydrides; Acting on acid anhydrides; Hydrolases; Translocases; Catalysing the translocation of inorganic cations; Nucleoside-triphosphate phosphatase
OG0025119	ABC transporter G family member 40 isoform X1	P:GO:0055085; F:GO:0000166; F:GO:0005524; F:GO:0042626; C:GO:0016020; C:GO:0016021	P:transmembrane transport; F:nucleotide binding; F:ATP binding; F:ATPase-coupled transmembrane transporter activity; C:membrane; C:integral component of membrane
OG0029588	ABC transporter G family member 40 isoform X4	P:GO:0055085; F:GO:0005524; F:GO:0042626; C:GO:0016021	P:transmembrane transport; F:ATP binding; F:ATPase-coupled transmembrane transporter activity; C:integral component of membrane	EC:3.6.1; EC:3.6; EC:3; EC:7; EC:7.2.2; EC:3.6.1.15	Acting on acid anhydrides; Acting on acid anhydrides; Hydrolases; Translocases; Catalysing the translocation of inorganic cations; Nucleoside-triphosphate phosphatase
OG0025019	ABC transporter G family member 5	F:GO:0000166; F:GO:0016787; C:GO:0016020	F:nucleotide binding; F:hydrolase activity; C:membrane	EC:3	Hydrolases
OG0012868	ABC transporter G family member 6-like	F:GO:0005524; F:GO:0016887; C:GO:0016021	F:ATP binding; F:ATP hydrolysis activity; C:integral component of membrane	EC:3.6.1; EC:3.6; EC:3; EC:3.6.1.15	Acting on acid anhydrides; Acting on acid anhydrides; Hydrolases; Nucleoside-triphosphate phosphatase
OG0027811	ABC transporter G family member 7	P:GO:0055085; F:GO:0005524; F:GO:0042626; C:GO:0016021	P:transmembrane transport; F:ATP binding; F:ATPase-coupled transmembrane transporter activity; C:integral component of membrane	EC:3.6.1; EC:3.6; EC:3; EC:7; EC:7.2.2; EC:3.6.1.15	Acting on acid anhydrides; Acting on acid anhydrides; Hydrolases; Translocases; Catalysing the translocation of inorganic cations; Nucleoside-triphosphate phosphatase
OG0011525	ABC transporter G family member 9	P:GO:0055085; F:GO:0005524; F:GO:0042626; C:GO:0016021	P:transmembrane transport; F:ATP binding; F:ATPase-coupled transmembrane transporter activity; C:integral component of membrane	EC:3.6.1; EC:3.6; EC:3; EC:7; EC:7.2.2; EC:3.6.1.15	Acting on acid anhydrides; Acting on acid anhydrides; Hydrolases; Translocases; Catalysing the translocation of inorganic cations; Nucleoside-triphosphate phosphatase
OG0013837	ABC transporter G family member 9-like	P:GO:0055085; F:GO:0005524; F:GO:0042626; C:GO:0016021	P:transmembrane transport; F:ATP binding; F:ATPase-coupled transmembrane transporter activity; C:integral component of membrane	EC:3.6.1; EC:3.6; EC:3; EC:7; EC:7.2.2; EC:3.6.1.15	Acting on acid anhydrides; Acting on acid anhydrides; Hydrolases; Translocases; Catalysing the translocation of inorganic cations; Nucleoside-triphosphate phosphatase
OG0002591	ABC transporter I family member 1	P:GO:0017004; P:GO:0055085; F:GO:0005524; F:GO:0022857; C:GO:0016020	P:cytochrome complex assembly; P:transmembrane transport; F:ATP binding; F:transmembrane transporter activity; C:membrane	EC:7	Translocases
OG0029618	ABC transporter I family member 17	P:GO:0035435; F:GO:0000166; F:GO:0005315; F:GO:0005524; F:GO:0016887; C:GO:0016020	P:phosphate ion transmembrane transport; F:nucleotide binding; F:inorganic phosphate transmembrane transporter activity; F:ATP binding; F:ATP hydrolysis activity; C:membrane
OG0011064	ABC transporter I family member 19	F:GO:0005524	F:ATP binding
OG0014917	ABC transporter I family member 20	P:GO:0080167; F:GO:0005524	P:response to karrikin; F:ATP binding
OG0006781	ABC transporter I family member 6, chloroplastic	F:GO:0005524; F:GO:0016887; C:GO:0016021	F:ATP binding; F:ATP hydrolysis activity; C:integral component of membrane	EC:3.6.1; EC:3.6; EC:3; EC:3.6.1.15	Acting on acid anhydrides; Acting on acid anhydrides; Hydrolases; Nucleoside-triphosphate phosphatase
OG0007239	aberrant root formation protein 4 isoform X1
OG0002740	abietadienol/abietadienal oxidase	P:GO:0007275; P:GO:0010268; P:GO:0016125; P:GO:0016132; F:GO:0004497; F:GO:0005506; F:GO:0016705; F:GO:0020037; C:GO:0016021	P:multicellular organism development; P:brassinosteroid homeostasis; P:sterol metabolic process; P:brassinosteroid biosynthetic process; F:monooxygenase activity; F:iron ion binding; F:oxidoreductase activity, acting on paired donors, with incorporation or reduction of molecular oxygen; F:heme binding; C:integral component of membrane	EC:1; EC:1.14	Oxidoreductases; Acting on paired donors, with incorporation or reduction of molecular oxygen. The oxygen incorporated need not be derived from O(2)
OG0012840	abnormal long morphology protein 1-like
OG0027090	abnormal long morphology protein 1-like
OG0028397	abnormal long morphology protein 1-like
OG0009136	abnormal spindle-like microcephaly-associated protein homolog	F:GO:0005516	F:calmodulin binding
OG0001533	abscisic acid 8'-hydroxylase 1	F:GO:0004497; F:GO:0005506; F:GO:0016705; F:GO:0020037; C:GO:0016021	F:monooxygenase activity; F:iron ion binding; F:oxidoreductase activity, acting on paired donors, with incorporation or reduction of molecular oxygen; F:heme binding; C:integral component of membrane	EC:1; EC:1.14	Oxidoreductases; Acting on paired donors, with incorporation or reduction of molecular oxygen. The oxygen incorporated need not be derived from O(2)
OG0008643	abscisic acid 8'-hydroxylase 2 isoform X2	F:GO:0004497; F:GO:0005506; F:GO:0016705; F:GO:0020037; C:GO:0016021	F:monooxygenase activity; F:iron ion binding; F:oxidoreductase activity, acting on paired donors, with incorporation or reduction of molecular oxygen; F:heme binding; C:integral component of membrane	EC:1; EC:1.14	Oxidoreductases; Acting on paired donors, with incorporation or reduction of molecular oxygen. The oxygen incorporated need not be derived from O(2)
OG0013224	abscisic acid 8'-hydroxylase 3	F:GO:0004497; F:GO:0005506; F:GO:0016705; F:GO:0020037	F:monooxygenase activity; F:iron ion binding; F:oxidoreductase activity, acting on paired donors, with incorporation or reduction of molecular oxygen; F:heme binding	EC:1; EC:1.14	Oxidoreductases; Acting on paired donors, with incorporation or reduction of molecular oxygen. The oxygen incorporated need not be derived from O(2)
OG0010727	abscisic acid 8'-hydroxylase 3-like	F:GO:0004497; F:GO:0005506; F:GO:0016705; F:GO:0020037; C:GO:0016021	F:monooxygenase activity; F:iron ion binding; F:oxidoreductase activity, acting on paired donors, with incorporation or reduction of molecular oxygen; F:heme binding; C:integral component of membrane	EC:1; EC:1.14	Oxidoreductases; Acting on paired donors, with incorporation or reduction of molecular oxygen. The oxygen incorporated need not be derived from O(2)
OG0014517	abscisic acid 8'-hydroxylase 4	F:GO:0004497; F:GO:0005506; F:GO:0016705; F:GO:0020037	F:monooxygenase activity; F:iron ion binding; F:oxidoreductase activity, acting on paired donors, with incorporation or reduction of molecular oxygen; F:heme binding	EC:1; EC:1.14	Oxidoreductases; Acting on paired donors, with incorporation or reduction of molecular oxygen. The oxygen incorporated need not be derived from O(2)
OG0013456	abscisic acid receptor PYL4	P:GO:0009738; P:GO:0032515; F:GO:0004864; C:GO:0005737; C:GO:0005886	P:abscisic acid-activated signaling pathway; P:negative regulation of phosphoprotein phosphatase activity; F:protein phosphatase inhibitor activity; C:cytoplasm; C:plasma membrane
OG0025341	abscisic acid receptor PYL8	P:GO:0009738; P:GO:0032515; F:GO:0004864; C:GO:0005737; C:GO:0005886	P:abscisic acid-activated signaling pathway; P:negative regulation of phosphoprotein phosphatase activity; F:protein phosphatase inhibitor activity; C:cytoplasm; C:plasma membrane
OG0031670	abscisic acid receptor PYR1	F:GO:0008194	F:UDP-glycosyltransferase activity	EC:2.4; EC:2	Glycosyltransferases; Transferases
OG0006792	ABSCISIC ACID-INSENSITIVE 5-like protein 1	P:GO:0045893; F:GO:0003700; C:GO:0005634	P:positive regulation of transcription, DNA-templated; F:DNA-binding transcription factor activity; C:nucleus
OG0003596	ABSCISIC ACID-INSENSITIVE 5-like protein 2	P:GO:0045893; F:GO:0003700; C:GO:0005634	P:positive regulation of transcription, DNA-templated; F:DNA-binding transcription factor activity; C:nucleus
OG0005626	ABSCISIC ACID-INSENSITIVE 5-like protein 2	P:GO:0045893; F:GO:0003700; C:GO:0005634	P:positive regulation of transcription, DNA-templated; F:DNA-binding transcription factor activity; C:nucleus
OG0011383	ABSCISIC ACID-INSENSITIVE 5-like protein 2
OG0018113	ABSCISIC ACID-INSENSITIVE 5-like protein 2	P:GO:0045893; F:GO:0003700; C:GO:0005634	P:positive regulation of transcription, DNA-templated; F:DNA-binding transcription factor activity; C:nucleus
OG0028961	ABSCISIC ACID-INSENSITIVE 5-like protein 2	P:GO:0006355; P:GO:0045893; F:GO:0003700; C:GO:0005634	P:regulation of transcription, DNA-templated; P:positive regulation of transcription, DNA-templated; F:DNA-binding transcription factor activity; C:nucleus
OG0007437	ABSCISIC ACID-INSENSITIVE 5-like protein 2 isoform X1	P:GO:0045893; F:GO:0003700; C:GO:0005634	P:positive regulation of transcription, DNA-templated; F:DNA-binding transcription factor activity; C:nucleus
OG0000356	ABSCISIC ACID-INSENSITIVE 5-like protein 3	P:GO:0045893; F:GO:0003700; C:GO:0005634	P:positive regulation of transcription, DNA-templated; F:DNA-binding transcription factor activity; C:nucleus
OG0004616	ABSCISIC ACID-INSENSITIVE 5-like protein 5 isoform X2	P:GO:0045893; F:GO:0003700; C:GO:0005634	P:positive regulation of transcription, DNA-templated; F:DNA-binding transcription factor activity; C:nucleus
OG0011644	abscisic stress-ripening protein 3-like	C:GO:0016021	C:integral component of membrane
OG0000870	abscisic-aldehyde oxidase	P:GO:0022900; F:GO:0005506; F:GO:0009055; F:GO:0051537; F:GO:0071949	P:electron transport chain; F:iron ion binding; F:electron transfer activity; F:2 iron, 2 sulfur cluster binding; F:FAD binding	EC:1	Oxidoreductases
OG0031945	abscisic-aldehyde oxidase-like	F:GO:0016491; F:GO:0043167	F:oxidoreductase activity; F:ion binding	EC:1	Oxidoreductases
OG0030813	acanthoscurrin-1-like	P:GO:0006508; F:GO:0000166; F:GO:0004176; F:GO:0004222; F:GO:0005524; C:GO:0016020; C:GO:0016021	P:proteolysis; F:nucleotide binding; F:ATP-dependent peptidase activity; F:metalloendopeptidase activity; F:ATP binding; C:membrane; C:integral component of membrane
OG0004875	acetate kinase	F:GO:0005488; F:GO:0016740	F:binding; F:transferase activity	EC:2	Transferases
OG0001268	acetate/butyrate--CoA ligase AAE7, peroxisomal-like	F:GO:0016874	F:ligase activity	EC:6	Ligases
OG0012611	acetolactate synthase small subunit 2, chloroplastic-like	P:GO:0009097; P:GO:0009099; P:GO:0050790; F:GO:1990610	P:isoleucine biosynthetic process; P:valine biosynthetic process; P:regulation of catalytic activity; F:acetolactate synthase regulator activity
OG0005107	acetyl-CoA acetyltransferase, cytosolic 1-like isoform X3	F:GO:0016747	F:acyltransferase activity, transferring groups other than amino-acyl groups	EC:2.3; EC:2; EC:2.3.1	Acyltransferases; Transferases; Acyltransferases
OG0005010	acetyl-CoA carboxylase 1-like
OG0030090	acetyl-CoA carboxylase 1-like	P:GO:0006629; P:GO:0044237; P:GO:0044281; F:GO:0003824; F:GO:0005488	P:lipid metabolic process; P:cellular metabolic process; P:small molecule metabolic process; F:catalytic activity; F:binding
OG0030103	acetyl-CoA carboxylase 1-like	P:GO:0006629; P:GO:0044237; P:GO:0044281; F:GO:0000166; F:GO:0003824; F:GO:0043167	P:lipid metabolic process; P:cellular metabolic process; P:small molecule metabolic process; F:nucleotide binding; F:catalytic activity; F:ion binding
OG0005414	acetyl-coenzyme A carboxylase carboxyl transferase subunit alpha, chloroplastic	P:GO:0006633; P:GO:2001295; F:GO:0003989; F:GO:0005524; F:GO:0016740; C:GO:0009317	P:fatty acid biosynthetic process; P:malonyl-CoA biosynthetic process; F:acetyl-CoA carboxylase activity; F:ATP binding; F:transferase activity; C:acetyl-CoA carboxylase complex	EC:2; EC:6.4; EC:6; EC:6.4.1.2	Transferases; Forming carbon-carbon bonds; Ligases; Acetyl-CoA carboxylase
OG0012263	acetyl-coenzyme A synthetase, chloroplastic/glyoxysomal	P:GO:0019427; F:GO:0003987; F:GO:0005524; F:GO:0016208	P:acetyl-CoA biosynthetic process from acetate; F:acetate-CoA ligase activity; F:ATP binding; F:AMP binding	EC:6.2; EC:6.2.1.1; EC:6; EC:6.2.1	Forming carbon-sulfur bonds; Acetate--CoA ligase; Ligases; Forming carbon-sulfur bonds
OG0028560	acetylglutamate kinase-like
OG0013394	acetylornithine deacetylase	F:GO:0016787	F:hydrolase activity	EC:3	Hydrolases
OG0021923	acetyltransferase At1g77540-like
OG0005522	AChain A, Pyrophosphate-energized Vacuolar Membrane Proton Pump	P:GO:1902600; F:GO:0004427; F:GO:0009678; F:GO:0046872; C:GO:0005774; C:GO:0016021	P:proton transmembrane transport; F:inorganic diphosphatase activity; F:pyrophosphate hydrolysis-driven proton transmembrane transporter activity; F:metal ion binding; C:vacuolar membrane; C:integral component of membrane	EC:7.1.3.1; EC:3.6.1.1; EC:3.6.1; EC:3.6; EC:3; EC:7	H(+)-exporting diphosphatase; Inorganic diphosphatase; Acting on acid anhydrides; Acting on acid anhydrides; Hydrolases; Translocases
OG0013356	acid beta-fructofuranosidase	P:GO:0005975; F:GO:0004575; C:GO:0005775; C:GO:0016021	P:carbohydrate metabolic process; F:sucrose alpha-glucosidase activity; C:vacuolar lumen; C:integral component of membrane	EC:3.2; EC:3.2.1.20; EC:3; EC:3.2.1.26; EC:3.2.1.48; EC:3.2.1	Glycosylases; Alpha-glucosidase; Hydrolases; Beta-fructofuranosidase; Sucrose alpha-glucosidase; Glycosylases
OG0011704	acid phosphatase 1	P:GO:0016311; F:GO:0003993; F:GO:0045735; C:GO:0005840	P:dephosphorylation; F:acid phosphatase activity; F:nutrient reservoir activity; C:ribosome	EC:3.1; EC:3; EC:3.1.3.2; EC:3.1.3	Acting on ester bonds; Hydrolases; Acid phosphatase; Acting on ester bonds
OG0021088	acid phosphatase 1	P:GO:0016311; F:GO:0003993; F:GO:0045735; C:GO:0005840	P:dephosphorylation; F:acid phosphatase activity; F:nutrient reservoir activity; C:ribosome	EC:3.1; EC:3; EC:3.1.3.2; EC:3.1.3	Acting on ester bonds; Hydrolases; Acid phosphatase; Acting on ester bonds
OG0005491	acid phosphatase 1-like	P:GO:0016311; F:GO:0003993; F:GO:0045735; C:GO:0005840	P:dephosphorylation; F:acid phosphatase activity; F:nutrient reservoir activity; C:ribosome	EC:3.1; EC:3; EC:3.1.3.2; EC:3.1.3	Acting on ester bonds; Hydrolases; Acid phosphatase; Acting on ester bonds
OG0015546	acid phosphatase 1-like	P:GO:0016311; F:GO:0003993; F:GO:0045735	P:dephosphorylation; F:acid phosphatase activity; F:nutrient reservoir activity	EC:3.1; EC:3; EC:3.1.3.2; EC:3.1.3	Acting on ester bonds; Hydrolases; Acid phosphatase; Acting on ester bonds
OG0016584	acid phosphatase 1-like	P:GO:0016311; F:GO:0003993; F:GO:0045735	P:dephosphorylation; F:acid phosphatase activity; F:nutrient reservoir activity	EC:3.1; EC:3; EC:3.1.3.2; EC:3.1.3	Acting on ester bonds; Hydrolases; Acid phosphatase; Acting on ester bonds
OG0021457	acidic endochitinase	P:GO:0005975; F:GO:0004568	P:carbohydrate metabolic process; F:chitinase activity	EC:3.2; EC:3; EC:3.2.1.14; EC:3.2.1	Glycosylases; Hydrolases; Chitinase; Glycosylases
OG0033255	acidic endochitinase	F:GO:0016787	F:hydrolase activity	EC:3	Hydrolases
OG0004102	acidic endochitinase-like	P:GO:0005975; F:GO:0004553	P:carbohydrate metabolic process; F:hydrolase activity, hydrolyzing O-glycosyl compounds	EC:3.2; EC:3; EC:3.2.1	Glycosylases; Hydrolases; Glycosylases
OG0013813	acidic endochitinase-like	P:GO:0005975; F:GO:0004553	P:carbohydrate metabolic process; F:hydrolase activity, hydrolyzing O-glycosyl compounds	EC:3.2; EC:3; EC:3.2.1	Glycosylases; Hydrolases; Glycosylases
OG0013814	acidic endochitinase-like	P:GO:0005975; F:GO:0004553	P:carbohydrate metabolic process; F:hydrolase activity, hydrolyzing O-glycosyl compounds	EC:3.2; EC:3; EC:3.2.1	Glycosylases; Hydrolases; Glycosylases
OG0007730	acidic leucine-rich nuclear phosphoprotein 32-related protein isoform X1
OG0030154	acidic leucine-rich nuclear phosphoprotein 32-related protein-like	F:GO:0008270	F:zinc ion binding
OG0008107	acidic mammalian chitinase	P:GO:0005975; F:GO:0004553; F:GO:0008061	P:carbohydrate metabolic process; F:hydrolase activity, hydrolyzing O-glycosyl compounds; F:chitin binding	EC:3.2; EC:3; EC:3.2.1	Glycosylases; Hydrolases; Glycosylases
OG0024109	acidic mammalian chitinase-like	P:GO:0005975; F:GO:0004553; F:GO:0008061	P:carbohydrate metabolic process; F:hydrolase activity, hydrolyzing O-glycosyl compounds; F:chitin binding	EC:3.2; EC:3; EC:3.2.1	Glycosylases; Hydrolases; Glycosylases
OG0008638	aconitate hydratase, cytoplasmic	F:GO:0003994; F:GO:0046872; F:GO:0047780; F:GO:0051539	F:aconitate hydratase activity; F:metal ion binding; F:citrate dehydratase activity; F:4 iron, 4 sulfur cluster binding	EC:4.2.1; EC:4.2; EC:4.2.1.3; EC:4	Carbon-oxygen lyases; Carbon-oxygen lyases; Aconitate hydratase; Lyases
OG0007115	ACT domain-containing protein ACR1 isoform X1	F:GO:0016779	F:nucleotidyltransferase activity	EC:2.7; EC:2; EC:2.7.7	Transferring phosphorus-containing groups; Transferases; Transferring phosphorus-containing groups
OG0015141	ACT domain-containing protein ACR10-like
OG0013679	ACT domain-containing protein ACR11-like	F:GO:0016740; C:GO:0009535; C:GO:0009570	F:transferase activity; C:chloroplast thylakoid membrane; C:chloroplast stroma	EC:2	Transferases
OG0012054	ACT domain-containing protein ACR12
OG0007719	ACT domain-containing protein ACR1-like isoform X1	F:GO:0016779	F:nucleotidyltransferase activity	EC:2.7; EC:2; EC:2.7.7	Transferring phosphorus-containing groups; Transferases; Transferring phosphorus-containing groups
OG0013149	ACT domain-containing protein ACR2	F:GO:0016740	F:transferase activity	EC:2	Transferases
OG0015962	ACT domain-containing protein ACR3 isoform X2
OG0000945	ACT domain-containing protein ACR4	F:GO:0016740	F:transferase activity	EC:2	Transferases
OG0008766	ACT domain-containing protein ACR4-like
OG0013348	ACT domain-containing protein ACR8	F:GO:0016779	F:nucleotidyltransferase activity	EC:2.7; EC:2; EC:2.7.7	Transferring phosphorus-containing groups; Transferases; Transferring phosphorus-containing groups
OG0010431	ACT domain-containing protein ACR8-like	F:GO:0016740	F:transferase activity	EC:2	Transferases
OG0028799	actin	F:GO:0005524; C:GO:0005856	F:ATP binding; C:cytoskeleton
OG0016415	Actin cross-linking
OG0014920	actin cytoskeleton-regulatory complex protein pan1
OG0026425	actin cytoskeleton-regulatory complex protein PAN1-like	F:GO:0005509	F:calcium ion binding
OG0000037	actin-101-like isoform X2	F:GO:0005524; C:GO:0005856	F:ATP binding; C:cytoskeleton
OG0024694	actin-depolymerizing factor
OG0026338	actin-depolymerizing factor	P:GO:0030042; F:GO:0003779; C:GO:0015629	P:actin filament depolymerization; F:actin binding; C:actin cytoskeleton
OG0012340	actin-depolymerizing factor 7-like	P:GO:0030042; F:GO:0003779; C:GO:0015629	P:actin filament depolymerization; F:actin binding; C:actin cytoskeleton
OG0007091	actin-depolymerizing factor isoform X1	P:GO:0030042; F:GO:0003779; C:GO:0015629	P:actin filament depolymerization; F:actin binding; C:actin cytoskeleton
OG0032422	actin-depolymerizing factor isoform X1	P:GO:0030042; F:GO:0003779; C:GO:0015629	P:actin filament depolymerization; F:actin binding; C:actin cytoskeleton
OG0007340	actin-interacting protein 1-2
OG0015701	actin-interacting protein 1-2-like
OG0032051	actin-related protein 2/3 complex subunit 1B isoform X2	P:GO:0034314; F:GO:0003779; C:GO:0005737; C:GO:0005885	P:Arp2/3 complex-mediated actin nucleation; F:actin binding; C:cytoplasm; C:Arp2/3 protein complex
OG0006394	actin-related protein 2/3 complex subunit 2B isoform X1	P:GO:0034314; F:GO:0003779; C:GO:0005737; C:GO:0005885	P:Arp2/3 complex-mediated actin nucleation; F:actin binding; C:cytoplasm; C:Arp2/3 protein complex
OG0029511	actin-related protein 2/3 complex subunit 3-like	P:GO:0034314; F:GO:0003779; C:GO:0005737; C:GO:0005885; C:GO:0016021	P:Arp2/3 complex-mediated actin nucleation; F:actin binding; C:cytoplasm; C:Arp2/3 protein complex; C:integral component of membrane
OG0031370	actin-related protein 2/3 complex subunit 5A-like	P:GO:0034314; F:GO:0051015; C:GO:0005737; C:GO:0005885	P:Arp2/3 complex-mediated actin nucleation; F:actin filament binding; C:cytoplasm; C:Arp2/3 protein complex
OG0003347	actin-related protein 4
OG0025502	actin-related protein 4-like
OG0001657	actin-related protein 5	C:GO:0005634	C:nucleus
OG0013499	actin-related protein 7
OG0009413	actin-related protein 7-like
OG0021306	actin-related protein 8
OG0032056	actin-related protein 8	P:GO:0006897; C:GO:0016020	P:endocytosis; C:membrane
OG0015821	actin-related protein 9	P:GO:0006338; C:GO:0031011	P:chromatin remodeling; C:Ino80 complex
OG0022733	actin-related protein 9	P:GO:0006338; C:GO:0031011	P:chromatin remodeling; C:Ino80 complex
OG0009395	activating signal cointegrator 1	P:GO:0006355; F:GO:0008270; C:GO:0005634	P:regulation of transcription, DNA-templated; F:zinc ion binding; C:nucleus
OG0010832	activating signal cointegrator 1 complex subunit 1-like isoform X2	F:GO:0003723	F:RNA binding
OG0013269	activating signal cointegrator 1 complex subunit 2
OG0004260	activating signal cointegrator 1 complex subunit 2 isoform X2
OG0014961	activator of 90 kDa heat shock protein ATPase homolog	P:GO:0032781; F:GO:0001671; F:GO:0051087; F:GO:0051879	P:positive regulation of ATP-dependent activity; F:ATPase activator activity; F:chaperone binding; F:Hsp90 protein binding
OG0033376	activator of 90 kDa heat shock protein ATPase homolog	P:GO:0032781; F:GO:0001671; F:GO:0051879	P:positive regulation of ATP-dependent activity; F:ATPase activator activity; F:Hsp90 protein binding
OG0012315	acyl carrier protein 1, chloroplastic	P:GO:0006633; F:GO:0031177; C:GO:0009507	P:fatty acid biosynthetic process; F:phosphopantetheine binding; C:chloroplast
OG0008915	acyl carrier protein 1, chloroplastic-like	P:GO:0006633; C:GO:0016021	P:fatty acid biosynthetic process; C:integral component of membrane
OG0016194	acyl carrier protein 1, chloroplastic-like	P:GO:0006633; F:GO:0031177; C:GO:0009507	P:fatty acid biosynthetic process; F:phosphopantetheine binding; C:chloroplast
OG0004226	acyl carrier protein 3, mitochondrial	P:GO:0006633; F:GO:0000035; F:GO:0000036; C:GO:0005739	P:fatty acid biosynthetic process; F:acyl binding; F:acyl carrier activity; C:mitochondrion
OG0001749	acyl carrier protein, chloroplastic	P:GO:0006633; F:GO:0031177; C:GO:0009507	P:fatty acid biosynthetic process; F:phosphopantetheine binding; C:chloroplast
OG0032557	acyl carrier protein, chloroplastic	P:GO:0006629	P:lipid metabolic process
OG0014114	acyl transferase 4	F:GO:0016747	F:acyltransferase activity, transferring groups other than amino-acyl groups	EC:2.3; EC:2; EC:2.3.1	Acyltransferases; Transferases; Acyltransferases
OG0008502	acylamino-acid-releasing enzyme-like isoform X1
OG0002336	Acyl-CoA N-acyltransferase	F:GO:0008080; C:GO:0016021	F:N-acetyltransferase activity; C:integral component of membrane	EC:2.3; EC:2; EC:2.3.1	Acyltransferases; Transferases; Acyltransferases
OG0015750	Acyl-CoA N-acyltransferase	F:GO:0008080	F:N-acetyltransferase activity	EC:2.3; EC:2; EC:2.3.1	Acyltransferases; Transferases; Acyltransferases
OG0031183	Acyl-CoA N-acyltransferase	F:GO:0008080	F:N-acetyltransferase activity	EC:2.3; EC:2; EC:2.3.1	Acyltransferases; Transferases; Acyltransferases
OG0001562	acyl-CoA thioesterase 2-like	P:GO:0006637; F:GO:0047617	P:acyl-CoA metabolic process; F:acyl-CoA hydrolase activity	EC:3.1; EC:3; EC:3.1.2.20; EC:3.1.2	Acting on ester bonds; Hydrolases; Acyl-CoA hydrolase; Acting on ester bonds
OG0011801	acyl-CoA-binding domain-containing protein 1	F:GO:0000062; F:GO:0008289; C:GO:0016021	F:fatty-acyl-CoA binding; F:lipid binding; C:integral component of membrane
OG0007119	acyl-CoA-binding domain-containing protein 3-like isoform X2	F:GO:0000062; F:GO:0008289	F:fatty-acyl-CoA binding; F:lipid binding
OG0016189	acyl-CoA-binding domain-containing protein 4
OG0011869	acyl-CoA-binding domain-containing protein 4 isoform X1	F:GO:0000062; F:GO:0008289	F:fatty-acyl-CoA binding; F:lipid binding
OG0007573	acyl-CoA-binding domain-containing protein 4-like isoform X1
OG0004648	acyl-CoA--sterol O-acyltransferase 1-like	F:GO:0008374; C:GO:0016021	F:O-acyltransferase activity; C:integral component of membrane	EC:2.3; EC:2; EC:2.3.1	Acyltransferases; Transferases; Acyltransferases
OG0011625	acyl-coenzyme A oxidase 2, peroxisomal	P:GO:0006635; F:GO:0003997; F:GO:0071949; C:GO:0005777	P:fatty acid beta-oxidation; F:acyl-CoA oxidase activity; F:FAD binding; C:peroxisome	EC:1.3; EC:1; EC:1.3.3.6; EC:1.3.3	Acting on the CH-CH group of donors; Oxidoreductases; Acyl-CoA oxidase; Acting on the CH-CH group of donors
OG0009605	acyl-coenzyme A thioesterase 13	F:GO:0047617; C:GO:0005777	F:acyl-CoA hydrolase activity; C:peroxisome	EC:3.1; EC:3; EC:3.1.2.20; EC:3.1.2	Acting on ester bonds; Hydrolases; Acyl-CoA hydrolase; Acting on ester bonds
OG0029496	acyl-coenzyme A thioesterase 13-like isoform X1	F:GO:0047617	F:acyl-CoA hydrolase activity	EC:3.1; EC:3; EC:3.1.2.20; EC:3.1.2	Acting on ester bonds; Hydrolases; Acyl-CoA hydrolase; Acting on ester bonds
OG0010997	acyl-coenzyme A thioesterase 9, mitochondrial	C:GO:0005777	C:peroxisome
OG0012308	acyl-coenzyme A thioesterase 9, mitochondrial-like	F:GO:0016787	F:hydrolase activity	EC:3	Hydrolases
OG0000971	acyl-protein thioesterase 2-like	F:GO:0016787	F:hydrolase activity	EC:3	Hydrolases
OG0004335	acyl-protein thioesterase 2-like isoform X1	F:GO:0016787	F:hydrolase activity	EC:3	Hydrolases
OG0015683	adagio protein 3	P:GO:0016567; P:GO:0018298; P:GO:0048511; P:GO:0050896; F:GO:0009881	P:protein ubiquitination; P:protein-chromophore linkage; P:rhythmic process; P:response to stimulus; F:photoreceptor activity
OG0012200	adenine nucleotide transporter BT1, chloroplastic/mitochondrial	P:GO:0015867; P:GO:0055085; F:GO:0005347; C:GO:0016021	P:ATP transport; P:transmembrane transport; F:ATP transmembrane transporter activity; C:integral component of membrane	EC:7	Translocases
OG0013153	adenine nucleotide transporter BT1, chloroplastic/mitochondrial	P:GO:0015867; P:GO:0055085; F:GO:0005347; C:GO:0016021	P:ATP transport; P:transmembrane transport; F:ATP transmembrane transporter activity; C:integral component of membrane	EC:7	Translocases
OG0011503	adenine nucleotide transporter BT1, chloroplastic/mitochondrial-like	P:GO:0015867; P:GO:0055085; F:GO:0005347; C:GO:0016021	P:ATP transport; P:transmembrane transport; F:ATP transmembrane transporter activity; C:integral component of membrane	EC:7	Translocases
OG0013268	adenine phosphoribosyltransferase 1	P:GO:0006166; P:GO:0006168; P:GO:0044209; F:GO:0003999; C:GO:0005737	P:purine ribonucleoside salvage; P:adenine salvage; P:AMP salvage; F:adenine phosphoribosyltransferase activity; C:cytoplasm	EC:2.4.2; EC:2.4; EC:2; EC:2.4.2.7	Glycosyltransferases; Glycosyltransferases; Transferases; Adenine phosphoribosyltransferase
OG0013357	adenine phosphoribosyltransferase 4	P:GO:0006166; P:GO:0006168; P:GO:0044209; F:GO:0003999; C:GO:0005737; C:GO:0016021	P:purine ribonucleoside salvage; P:adenine salvage; P:AMP salvage; F:adenine phosphoribosyltransferase activity; C:cytoplasm; C:integral component of membrane	EC:2.4.2; EC:2.4; EC:2; EC:2.4.2.7	Glycosyltransferases; Glycosyltransferases; Transferases; Adenine phosphoribosyltransferase
OG0008396	adenine phosphoribosyltransferase 5 isoform X2	P:GO:0006166; P:GO:0006168; P:GO:0044209; F:GO:0003999; C:GO:0005737	P:purine ribonucleoside salvage; P:adenine salvage; P:AMP salvage; F:adenine phosphoribosyltransferase activity; C:cytoplasm	EC:2.4.2; EC:2.4; EC:2; EC:2.4.2.7	Glycosyltransferases; Glycosyltransferases; Transferases; Adenine phosphoribosyltransferase
OG0029817	adenine phosphoribosyltransferase 5 isoform X6	P:GO:0006166; P:GO:0006168; P:GO:0044209; F:GO:0003999; C:GO:0005737	P:purine ribonucleoside salvage; P:adenine salvage; P:AMP salvage; F:adenine phosphoribosyltransferase activity; C:cytoplasm	EC:2.4.2; EC:2.4; EC:2; EC:2.4.2.7	Glycosyltransferases; Glycosyltransferases; Transferases; Adenine phosphoribosyltransferase
OG0025217	adenine phosphoribosyltransferase 5-like isoform X2	P:GO:0009116; P:GO:0043101; P:GO:1901137; F:GO:0016757	P:nucleoside metabolic process; P:purine-containing compound salvage; P:carbohydrate derivative biosynthetic process; F:glycosyltransferase activity	EC:2.4; EC:2	Glycosyltransferases; Transferases
OG0029667	adenosine 3'-phospho 5'-phosphosulfate transporter	P:GO:0008643; P:GO:0055085; F:GO:0015297; C:GO:0016021	P:carbohydrate transport; P:transmembrane transport; F:antiporter activity; C:integral component of membrane	EC:7	Translocases
OG0006282	adenosine deaminase-like protein	F:GO:0019239	F:deaminase activity	EC:3	Hydrolases
OG0009132	adenosine deaminase-like protein	P:GO:0016042; F:GO:0019239	P:lipid catabolic process; F:deaminase activity	EC:3	Hydrolases
OG0009906	adenosine kinase 2	P:GO:0006166; P:GO:0016310; P:GO:0044209; F:GO:0004001	P:purine ribonucleoside salvage; P:phosphorylation; P:AMP salvage; F:adenosine kinase activity	EC:2.7.1; EC:2.7; EC:2; EC:2.7.1.20	Transferring phosphorus-containing groups; Transferring phosphorus-containing groups; Transferases; Adenosine kinase
OG0021402	adenosine kinase 2-like	P:GO:0006166; P:GO:0016310; P:GO:0044209; F:GO:0004001	P:purine ribonucleoside salvage; P:phosphorylation; P:AMP salvage; F:adenosine kinase activity	EC:2.7.1; EC:2.7; EC:2; EC:2.7.1.20	Transferring phosphorus-containing groups; Transferring phosphorus-containing groups; Transferases; Adenosine kinase
OG0012877	adenylate cyclase, terminal-differentiation specific	F:GO:0046982	F:protein heterodimerization activity
OG0015512	adenylate kinase 1, chloroplastic	P:GO:0016310; P:GO:0046940; F:GO:0004017; F:GO:0005524	P:phosphorylation; P:nucleoside monophosphate phosphorylation; F:adenylate kinase activity; F:ATP binding	EC:2.7.4.4; EC:2.7.4.3; EC:2.7; EC:2; EC:2.7.4	Nucleoside-phosphate kinase; Adenylate kinase; Transferring phosphorus-containing groups; Transferases; Transferring phosphorus-containing groups
OG0006140	adenylate kinase 4	P:GO:0006163; P:GO:0009132; P:GO:0016310; P:GO:0046940; F:GO:0004017; F:GO:0005524; C:GO:0005739	P:purine nucleotide metabolic process; P:nucleoside diphosphate metabolic process; P:phosphorylation; P:nucleoside monophosphate phosphorylation; F:adenylate kinase activity; F:ATP binding; C:mitochondrion	EC:2.7.4.4; EC:2.7.4.3; EC:2.7; EC:2; EC:2.7.4	Nucleoside-phosphate kinase; Adenylate kinase; Transferring phosphorus-containing groups; Transferases; Transferring phosphorus-containing groups
OG0016374	adenylate kinase 5, chloroplastic	P:GO:0016310; P:GO:0046940; F:GO:0004017; F:GO:0005524; C:GO:0009535; C:GO:0009941	P:phosphorylation; P:nucleoside monophosphate phosphorylation; F:adenylate kinase activity; F:ATP binding; C:chloroplast thylakoid membrane; C:chloroplast envelope	EC:2.7.4.4; EC:2.7.4.3; EC:2.7; EC:2; EC:2.7.4	Nucleoside-phosphate kinase; Adenylate kinase; Transferring phosphorus-containing groups; Transferases; Transferring phosphorus-containing groups
OG0006511	adenylate kinase isoenzyme 6 homolog	P:GO:0006413; P:GO:0016310; P:GO:0046940; F:GO:0003743; F:GO:0004017; F:GO:0005524; F:GO:0016887; C:GO:0005634	P:translational initiation; P:phosphorylation; P:nucleoside monophosphate phosphorylation; F:translation initiation factor activity; F:adenylate kinase activity; F:ATP binding; F:ATP hydrolysis activity; C:nucleus	EC:2.7.4.4; EC:2.7.4.3; EC:3.6.1; EC:2.7; EC:3.6; EC:2; EC:2.7.4; EC:3; EC:3.6.1.15	Nucleoside-phosphate kinase; Adenylate kinase; Acting on acid anhydrides; Transferring phosphorus-containing groups; Acting on acid anhydrides; Transferases; Transferring phosphorus-containing groups; Hydrolases; Nucleoside-triphosphate phosphatase
OG0013475	adenylate kinase, chloroplastic	P:GO:0016310; P:GO:0046940; P:GO:0097009; F:GO:0004017; F:GO:0005524; C:GO:0009570	P:phosphorylation; P:nucleoside monophosphate phosphorylation; P:energy homeostasis; F:adenylate kinase activity; F:ATP binding; C:chloroplast stroma	EC:2.7.4.4; EC:2.7.4.3; EC:2.7; EC:2; EC:2.7.4	Nucleoside-phosphate kinase; Adenylate kinase; Transferring phosphorus-containing groups; Transferases; Transferring phosphorus-containing groups
OG0025523	adenylate kinase, chloroplastic	P:GO:0006412; P:GO:0016310; P:GO:0046940; F:GO:0003735; F:GO:0004017; F:GO:0005524; C:GO:0005840	P:translation; P:phosphorylation; P:nucleoside monophosphate phosphorylation; F:structural constituent of ribosome; F:adenylate kinase activity; F:ATP binding; C:ribosome	EC:2.7.4.4; EC:2.7.4.3; EC:2.7; EC:2; EC:2.7.4	Nucleoside-phosphate kinase; Adenylate kinase; Transferring phosphorus-containing groups; Transferases; Transferring phosphorus-containing groups
OG0004791	adenylosuccinate synthetase 2, chloroplastic-like	P:GO:0044208; F:GO:0000287; F:GO:0004019; F:GO:0005525; C:GO:0009507	P:'de novo' AMP biosynthetic process; F:magnesium ion binding; F:adenylosuccinate synthase activity; F:GTP binding; C:chloroplast	EC:6.3; EC:6.3.4.4; EC:6	Forming carbon-nitrogen bonds; Adenylosuccinate synthase; Ligases
OG0032553	adenylylsulfatase HINT3 isoform X2	F:GO:0003824	F:catalytic activity
OG0031733	adenylylsulfate kinase	P:GO:0000103; P:GO:0016310; P:GO:0016567; F:GO:0004020; F:GO:0005524	P:sulfate assimilation; P:phosphorylation; P:protein ubiquitination; F:adenylylsulfate kinase activity; F:ATP binding	EC:2.7.1; EC:2.7; EC:2; EC:2.7.1.25	Transferring phosphorus-containing groups; Transferring phosphorus-containing groups; Transferases; Adenylyl-sulfate kinase
OG0010676	adenylyltransferase and sulfurtransferase MOCS3	P:GO:0002143; P:GO:0006777; F:GO:0004792; F:GO:0005524; F:GO:0008641; F:GO:0046872; F:GO:0061604; F:GO:0061605; C:GO:0005829	P:tRNA wobble position uridine thiolation; P:Mo-molybdopterin cofactor biosynthetic process; F:thiosulfate sulfurtransferase activity; F:ATP binding; F:ubiquitin-like modifier activating enzyme activity; F:metal ion binding; F:molybdopterin-synthase sulfurtransferase activity; F:molybdopterin-synthase adenylyltransferase activity; C:cytosol	EC:2.8.1.4; EC:2.8.1; EC:2.7; EC:2; EC:6.2; EC:2.8; EC:6; EC:2.7.7; EC:2.7.7.80; EC:2.8.1.11; EC:2.8.1.1	tRNA uracil 4-sulfurtransferase; Transferring sulfur-containing groups; Transferring phosphorus-containing groups; Transferases; Forming carbon-sulfur bonds; Transferring sulfur-containing groups; Ligases; Transferring phosphorus-containing groups; Molybdopterin-synthase adenylyltransferase; Molybdopterin synthase sulfurtransferase; Thiosulfate sulfurtransferase
OG0012486	ADP,ATP carrier protein 1, mitochondrial isoform X2	P:GO:0140021; P:GO:1990544; F:GO:0005471; C:GO:0005743; C:GO:0016021	P:mitochondrial ADP transmembrane transport; P:mitochondrial ATP transmembrane transport; F:ATP:ADP antiporter activity; C:mitochondrial inner membrane; C:integral component of membrane	EC:7	Translocases
OG0016523	ADP,ATP carrier protein 1, mitochondrial-like	P:GO:0140021; P:GO:1990544; F:GO:0005471; C:GO:0005743; C:GO:0016021	P:mitochondrial ADP transmembrane transport; P:mitochondrial ATP transmembrane transport; F:ATP:ADP antiporter activity; C:mitochondrial inner membrane; C:integral component of membrane	EC:7	Translocases
OG0001149	ADP,ATP carrier protein ER-ANT1 isoform X1	P:GO:0140021; P:GO:1990544; F:GO:0005471; C:GO:0005743; C:GO:0016021	P:mitochondrial ADP transmembrane transport; P:mitochondrial ATP transmembrane transport; F:ATP:ADP antiporter activity; C:mitochondrial inner membrane; C:integral component of membrane	EC:7	Translocases
OG0005441	ADP-glucose phosphorylase	P:GO:0033499; F:GO:0008108; F:GO:0008270	P:galactose catabolic process via UDP-galactose; F:UDP-glucose:hexose-1-phosphate uridylyltransferase activity; F:zinc ion binding	EC:2.7.7.12; EC:2.7; EC:2; EC:2.7.7	UDP-glucose--hexose-1-phosphate uridylyltransferase; Transferring phosphorus-containing groups; Transferases; Transferring phosphorus-containing groups
OG0016051	ADP-ribosylation factor 1	F:GO:0005525	F:GTP binding
OG0003593	ADP-ribosylation factor 1-like	P:GO:0006886; P:GO:0016192; F:GO:0005525; C:GO:0005737	P:intracellular protein transport; P:vesicle-mediated transport; F:GTP binding; C:cytoplasm
OG0001720	ADP-ribosylation factor GTPase-activating protein AGD12-like isoform X1	P:GO:0043547; F:GO:0005096	P:positive regulation of GTPase activity; F:GTPase activator activity
OG0004659	ADP-ribosylation factor GTPase-activating protein AGD2-like	P:GO:0043547; F:GO:0005096; F:GO:0046872; C:GO:0005737	P:positive regulation of GTPase activity; F:GTPase activator activity; F:metal ion binding; C:cytoplasm
OG0010228	ADP-ribosylation factor GTPase-activating protein AGD3	P:GO:0043547; F:GO:0005096; F:GO:0046872; C:GO:0005737	P:positive regulation of GTPase activity; F:GTPase activator activity; F:metal ion binding; C:cytoplasm
OG0011943	ADP-ribosylation factor-like protein 2	P:GO:0009558; P:GO:0009793; P:GO:0009960; F:GO:0005525	P:embryo sac cellularization; P:embryo development ending in seed dormancy; P:endosperm development; F:GTP binding
OG0001322	ADP-ribosylation factor-like protein 8A	F:GO:0005525; C:GO:0005774	F:GTP binding; C:vacuolar membrane
OG0033194	ADP-ribosylation factor-like protein 8a isoform X1	F:GO:0005525	F:GTP binding
OG0016035	AFG1-like ATPase isoform X1	F:GO:0005524; F:GO:0016787	F:ATP binding; F:hydrolase activity	EC:3	Hydrolases
OG0030752	agamous-like MADS-box protein AGL1 isoform X1	P:GO:0045944; F:GO:0000977; F:GO:0003700; F:GO:0046983; C:GO:0005634	P:positive regulation of transcription by RNA polymerase II; F:RNA polymerase II transcription regulatory region sequence-specific DNA binding; F:DNA-binding transcription factor activity; F:protein dimerization activity; C:nucleus
OG0002979	agamous-like MADS-box protein AGL11	P:GO:0045944; P:GO:0048481; F:GO:0000977; F:GO:0000981; F:GO:0008134; F:GO:0046983; C:GO:0005634	P:positive regulation of transcription by RNA polymerase II; P:plant ovule development; F:RNA polymerase II transcription regulatory region sequence-specific DNA binding; F:DNA-binding transcription factor activity, RNA polymerase II-specific; F:transcription factor binding; F:protein dimerization activity; C:nucleus
OG0032640	agamous-like MADS-box protein AGL11 isoform X4	P:GO:0045944; F:GO:0000977; F:GO:0003700; F:GO:0046983; C:GO:0005634	P:positive regulation of transcription by RNA polymerase II; F:RNA polymerase II transcription regulatory region sequence-specific DNA binding; F:DNA-binding transcription factor activity; F:protein dimerization activity; C:nucleus
OG0013488	agamous-like MADS-box protein AGL12	P:GO:0045944; F:GO:0000977; F:GO:0000981; F:GO:0008134; F:GO:0046983; C:GO:0005634	P:positive regulation of transcription by RNA polymerase II; F:RNA polymerase II transcription regulatory region sequence-specific DNA binding; F:DNA-binding transcription factor activity, RNA polymerase II-specific; F:transcription factor binding; F:protein dimerization activity; C:nucleus
OG0010058	agamous-like MADS-box protein AGL15	P:GO:0045944; F:GO:0000977; F:GO:0003700; F:GO:0046983; C:GO:0005634	P:positive regulation of transcription by RNA polymerase II; F:RNA polymerase II transcription regulatory region sequence-specific DNA binding; F:DNA-binding transcription factor activity; F:protein dimerization activity; C:nucleus
OG0014990	agamous-like MADS-box protein AGL18 isoform X1	P:GO:0045944; F:GO:0000977; F:GO:0003700; F:GO:0046983; C:GO:0005634	P:positive regulation of transcription by RNA polymerase II; F:RNA polymerase II transcription regulatory region sequence-specific DNA binding; F:DNA-binding transcription factor activity; F:protein dimerization activity; C:nucleus
OG0011447	agamous-like MADS-box protein AGL30	F:GO:0003677; F:GO:0046983; C:GO:0005634	F:DNA binding; F:protein dimerization activity; C:nucleus
OG0006200	agamous-like MADS-box protein AGL5	P:GO:0045944; F:GO:0000977; F:GO:0003700; F:GO:0046983; C:GO:0005634	P:positive regulation of transcription by RNA polymerase II; F:RNA polymerase II transcription regulatory region sequence-specific DNA binding; F:DNA-binding transcription factor activity; F:protein dimerization activity; C:nucleus
OG0012567	agamous-like MADS-box protein AGL6	P:GO:0045944; F:GO:0000977; F:GO:0003700; F:GO:0046983; C:GO:0005634	P:positive regulation of transcription by RNA polymerase II; F:RNA polymerase II transcription regulatory region sequence-specific DNA binding; F:DNA-binding transcription factor activity; F:protein dimerization activity; C:nucleus
OG0004012	agamous-like MADS-box protein AGL8 homolog	F:GO:0003677; F:GO:0046983; C:GO:0005634	F:DNA binding; F:protein dimerization activity; C:nucleus
OG0005301	agamous-like MADS-box protein AGL80	P:GO:0045944; F:GO:0000977; F:GO:0000981; F:GO:0000987; F:GO:0008134; F:GO:0046983; C:GO:0005634	P:positive regulation of transcription by RNA polymerase II; F:RNA polymerase II transcription regulatory region sequence-specific DNA binding; F:DNA-binding transcription factor activity, RNA polymerase II-specific; F:cis-regulatory region sequence-specific DNA binding; F:transcription factor binding; F:protein dimerization activity; C:nucleus
OG0008341	agamous-like MADS-box protein AGL80	P:GO:0045944; F:GO:0000981; F:GO:0000987; F:GO:0046983; C:GO:0005634	P:positive regulation of transcription by RNA polymerase II; F:DNA-binding transcription factor activity, RNA polymerase II-specific; F:cis-regulatory region sequence-specific DNA binding; F:protein dimerization activity; C:nucleus
OG0008384	agamous-like MADS-box protein AGL80	P:GO:0045944; F:GO:0000981; F:GO:0000987; F:GO:0046983; C:GO:0005634	P:positive regulation of transcription by RNA polymerase II; F:DNA-binding transcription factor activity, RNA polymerase II-specific; F:cis-regulatory region sequence-specific DNA binding; F:protein dimerization activity; C:nucleus
OG0009518	agamous-like MADS-box protein AGL80	P:GO:0045944; F:GO:0000981; F:GO:0000987; F:GO:0046983; C:GO:0005634	P:positive regulation of transcription by RNA polymerase II; F:DNA-binding transcription factor activity, RNA polymerase II-specific; F:cis-regulatory region sequence-specific DNA binding; F:protein dimerization activity; C:nucleus
OG0027440	agamous-like MADS-box protein AGL80
OG0030877	agamous-like MADS-box protein AGL80	P:GO:0045944; F:GO:0000981; F:GO:0000987; F:GO:0046983; C:GO:0005634	P:positive regulation of transcription by RNA polymerase II; F:DNA-binding transcription factor activity, RNA polymerase II-specific; F:cis-regulatory region sequence-specific DNA binding; F:protein dimerization activity; C:nucleus
OG0008927	agamous-like MADS-box protein AGL80 isoform X1
OG0002598	Agglutinin receptor
OG0030003	agglutinin-2-like	F:GO:0030246	F:carbohydrate binding
OG0032217	ALA-interacting subunit 3	C:GO:0016021	C:integral component of membrane
OG0011350	ALA-interacting subunit 3-like isoform X1	C:GO:0016021	C:integral component of membrane
OG0008719	alanine aminotransferase 2-like	P:GO:0009058; F:GO:0008483; F:GO:0030170	P:biosynthetic process; F:transaminase activity; F:pyridoxal phosphate binding	EC:2.6.1; EC:2; EC:2.6	Transferring nitrogenous groups; Transferases; Transferring nitrogenous groups
OG0011614	alanine--glyoxylate aminotransferase 2 homolog 1, mitochondrial	F:GO:0008483; F:GO:0030170	F:transaminase activity; F:pyridoxal phosphate binding	EC:2.6.1; EC:2; EC:2.6	Transferring nitrogenous groups; Transferases; Transferring nitrogenous groups
OG0013579	alanine--tRNA ligase	P:GO:0070143; F:GO:0000049; F:GO:0004813; F:GO:0005524; F:GO:0008270; C:GO:0005739	P:mitochondrial alanyl-tRNA aminoacylation; F:tRNA binding; F:alanine-tRNA ligase activity; F:ATP binding; F:zinc ion binding; C:mitochondrion	EC:6.1; EC:6.1.1.7; EC:6.1.1; EC:6	Forming carbon-oxygen bonds; Alanine--tRNA ligase; Forming carbon-oxygen bonds; Ligases
OG0026041	ALBINO3-like protein 2, chloroplastic isoform X2	P:GO:0090150; F:GO:0032977; C:GO:0016021	P:establishment of protein localization to membrane; F:membrane insertase activity; C:integral component of membrane
OG0018059	albumin-1-like isoform X1
OG0011563	alcohol dehydrogenase	P:GO:0010033; F:GO:0008270; F:GO:0016491; F:GO:0050897; C:GO:0005739	P:response to organic substance; F:zinc ion binding; F:oxidoreductase activity; F:cobalt ion binding; C:mitochondrion	EC:1	Oxidoreductases
OG0033391	alcohol dehydrogenase	F:GO:0008270; F:GO:0016491	F:zinc ion binding; F:oxidoreductase activity	EC:1	Oxidoreductases
OG0000357	alcohol dehydrogenase 1	F:GO:0008270; F:GO:0016491	F:zinc ion binding; F:oxidoreductase activity	EC:1	Oxidoreductases
OG0004956	alcohol dehydrogenase class-3 isoform X2	P:GO:0006069; F:GO:0008270; F:GO:0106321; F:GO:0106322	P:ethanol oxidation; F:zinc ion binding; F:S-(hydroxymethyl)glutathione dehydrogenase NADP activity; F:S-(hydroxymethyl)glutathione dehydrogenase NAD activity	EC:1.1; EC:1; EC:1.1.1; EC:1.1.1.284	Acting on the CH-OH group of donors; Oxidoreductases; Acting on the CH-OH group of donors; S-(hydroxymethyl)glutathione dehydrogenase
OG0033300	alcohol dehydrogenase I	P:GO:0055114; F:GO:0008270; F:GO:0016491; F:GO:0046872	P:obsolete oxidation-reduction process; F:zinc ion binding; F:oxidoreductase activity; F:metal ion binding
OG0013526	alcohol dehydrogenase-like 1	F:GO:0008270; F:GO:0016491	F:zinc ion binding; F:oxidoreductase activity	EC:1	Oxidoreductases
OG0013430	alcohol dehydrogenase-like 4	F:GO:0008270; F:GO:0016491	F:zinc ion binding; F:oxidoreductase activity	EC:1	Oxidoreductases
OG0023425	alcohol dehydrogenase-like 4	F:GO:0008270; F:GO:0016491	F:zinc ion binding; F:oxidoreductase activity	EC:1	Oxidoreductases
OG0005385	alcohol dehydrogenase-like 6	F:GO:0008270; F:GO:0016491	F:zinc ion binding; F:oxidoreductase activity	EC:1	Oxidoreductases
OG0005814	alcohol dehydrogenase-like 7	F:GO:0008270; F:GO:0016491	F:zinc ion binding; F:oxidoreductase activity	EC:1	Oxidoreductases
OG0008989	alcohol dehydrogenase-like 7	F:GO:0008270; F:GO:0016491	F:zinc ion binding; F:oxidoreductase activity	EC:1	Oxidoreductases
OG0004854	alcohol-forming fatty acyl-CoA reductase-like isoform X1	P:GO:0006629; F:GO:0080019; F:GO:0102965	P:lipid metabolic process; F:fatty-acyl-CoA reductase (alcohol-forming) activity; F:alcohol-forming fatty acyl-CoA reductase activity	EC:1.2; EC:1; EC:1.2.1.84; EC:1.2.1	Acting on the aldehyde or oxo group of donors; Oxidoreductases; Alcohol-forming fatty acyl-CoA reductase; Acting on the aldehyde or oxo group of donors
OG0016165	aldehyde dehydrogenase 22A1	F:GO:0004029	F:aldehyde dehydrogenase (NAD+) activity	EC:1.2; EC:1; EC:1.2.1.5; EC:1.2.1.3; EC:1.2.1	Acting on the aldehyde or oxo group of donors; Oxidoreductases; Aldehyde dehydrogenase (NAD(P)(+)); Aldehyde dehydrogenase (NAD(+)); Acting on the aldehyde or oxo group of donors
OG0027233	aldehyde dehydrogenase 22A1	F:GO:0016491	F:oxidoreductase activity	EC:1	Oxidoreductases
OG0030913	aldehyde dehydrogenase 22A1	P:GO:0006081; F:GO:0016620	P:cellular aldehyde metabolic process; F:oxidoreductase activity, acting on the aldehyde or oxo group of donors, NAD or NADP as acceptor	EC:1.2; EC:1; EC:1.2.1	Acting on the aldehyde or oxo group of donors; Oxidoreductases; Acting on the aldehyde or oxo group of donors
OG0000242	aldehyde dehydrogenase family 2 member B4, mitochondrial	F:GO:0016620	F:oxidoreductase activity, acting on the aldehyde or oxo group of donors, NAD or NADP as acceptor	EC:1.2; EC:1; EC:1.2.1	Acting on the aldehyde or oxo group of donors; Oxidoreductases; Acting on the aldehyde or oxo group of donors
OG0030176	aldehyde dehydrogenase family 2 member C4	F:GO:0001758; F:GO:0004029; F:GO:0050269	F:retinal dehydrogenase activity; F:aldehyde dehydrogenase (NAD+) activity; F:coniferyl-aldehyde dehydrogenase activity	EC:1.2; EC:1.2.1.36; EC:1.2.1.68; EC:1; EC:1.2.1.5; EC:1.2.1.3; EC:1.2.1	Acting on the aldehyde or oxo group of donors; Retinal dehydrogenase; Coniferyl-aldehyde dehydrogenase; Oxidoreductases; Aldehyde dehydrogenase (NAD(P)(+)); Aldehyde dehydrogenase (NAD(+)); Acting on the aldehyde or oxo group of donors
OG0012483	aldehyde dehydrogenase family 3 member F1	P:GO:0006081; F:GO:0004028	P:cellular aldehyde metabolic process; F:3-chloroallyl aldehyde dehydrogenase activity	EC:1.2; EC:1; EC:1.2.1	Acting on the aldehyde or oxo group of donors; Oxidoreductases; Acting on the aldehyde or oxo group of donors
OG0015442	aldehyde dehydrogenase family 3 member F1	P:GO:0006081; F:GO:0016620	P:cellular aldehyde metabolic process; F:oxidoreductase activity, acting on the aldehyde or oxo group of donors, NAD or NADP as acceptor	EC:1.2; EC:1; EC:1.2.1	Acting on the aldehyde or oxo group of donors; Oxidoreductases; Acting on the aldehyde or oxo group of donors
OG0014698	aldehyde dehydrogenase family 3 member F1-like	P:GO:0006081; F:GO:0016620	P:cellular aldehyde metabolic process; F:oxidoreductase activity, acting on the aldehyde or oxo group of donors, NAD or NADP as acceptor	EC:1.2; EC:1; EC:1.2.1	Acting on the aldehyde or oxo group of donors; Oxidoreductases; Acting on the aldehyde or oxo group of donors
OG0024177	aldehyde dehydrogenase family 3 member H1 isoform X2	P:GO:0006081; F:GO:0016620	P:cellular aldehyde metabolic process; F:oxidoreductase activity, acting on the aldehyde or oxo group of donors, NAD or NADP as acceptor	EC:1.2; EC:1; EC:1.2.1	Acting on the aldehyde or oxo group of donors; Oxidoreductases; Acting on the aldehyde or oxo group of donors
OG0015937	aldehyde dehydrogenase family 3 member H1-like	P:GO:0006081; F:GO:0016620	P:cellular aldehyde metabolic process; F:oxidoreductase activity, acting on the aldehyde or oxo group of donors, NAD or NADP as acceptor	EC:1.2; EC:1; EC:1.2.1	Acting on the aldehyde or oxo group of donors; Oxidoreductases; Acting on the aldehyde or oxo group of donors
OG0026416	aldehyde dehydrogenase family 3 member H1-like
OG0006522	aldehyde dehydrogenase family 3 member H1-like isoform X1	P:GO:0009414; P:GO:0009737; F:GO:0004029; F:GO:0033721; C:GO:0009941	P:response to water deprivation; P:response to abscisic acid; F:aldehyde dehydrogenase (NAD+) activity; F:aldehyde dehydrogenase (NADP+) activity; C:chloroplast envelope	EC:1.2; EC:1; EC:1.2.1.5; EC:1.2.1.4; EC:1.2.1.3; EC:1.2.1	Acting on the aldehyde or oxo group of donors; Oxidoreductases; Aldehyde dehydrogenase (NAD(P)(+)); Aldehyde dehydrogenase (NADP(+)); Aldehyde dehydrogenase (NAD(+)); Acting on the aldehyde or oxo group of donors
OG0011843	aldehyde oxidase GLOX
OG0012417	aldehyde oxidase GLOX1	F:GO:0016740	F:transferase activity	EC:2	Transferases
OG0011718	aldehyde oxidase GLOX1-like	F:GO:0016740	F:transferase activity	EC:2	Transferases
OG0006585	Aldo/keto reductase	P:GO:0006355; F:GO:0003677	P:regulation of transcription, DNA-templated; F:DNA binding
OG0004496	aldo-keto reductase family 4 member C9-like isoform X1	F:GO:0016491	F:oxidoreductase activity	EC:1	Oxidoreductases
OG0006010	aldose 1-epimerase	P:GO:0019318; F:GO:0004034; F:GO:0030246; C:GO:0016021	P:hexose metabolic process; F:aldose 1-epimerase activity; F:carbohydrate binding; C:integral component of membrane	EC:5.1; EC:5; EC:5.1.3.3; EC:5.1.3	Racemases and epimerases; Isomerases; Aldose 1-epimerase; Racemases and epimerases
OG0009108	aldose 1-epimerase	P:GO:0019318; F:GO:0004034; F:GO:0030246; C:GO:0016021	P:hexose metabolic process; F:aldose 1-epimerase activity; F:carbohydrate binding; C:integral component of membrane	EC:5.1; EC:5; EC:5.1.3.3; EC:5.1.3	Racemases and epimerases; Isomerases; Aldose 1-epimerase; Racemases and epimerases
OG0007983	aldose 1-epimerase-like	P:GO:0019318; F:GO:0004034; F:GO:0030246	P:hexose metabolic process; F:aldose 1-epimerase activity; F:carbohydrate binding	EC:5.1; EC:5; EC:5.1.3.3; EC:5.1.3	Racemases and epimerases; Isomerases; Aldose 1-epimerase; Racemases and epimerases
OG0009392	aldose 1-epimerase-like	P:GO:0019318; F:GO:0004034; F:GO:0030246	P:hexose metabolic process; F:aldose 1-epimerase activity; F:carbohydrate binding	EC:5.1; EC:5; EC:5.1.3.3; EC:5.1.3	Racemases and epimerases; Isomerases; Aldose 1-epimerase; Racemases and epimerases
OG0010560	aldose 1-epimerase-like	P:GO:0006006; P:GO:0033499; F:GO:0004034; F:GO:0030246	P:glucose metabolic process; P:galactose catabolic process via UDP-galactose; F:aldose 1-epimerase activity; F:carbohydrate binding	EC:5.1; EC:5; EC:5.1.3.3; EC:5.1.3	Racemases and epimerases; Isomerases; Aldose 1-epimerase; Racemases and epimerases
OG0013463	aldose reductase isoform X1	F:GO:0016491	F:oxidoreductase activity	EC:1	Oxidoreductases
OG0029744	alkaline ceramidase	P:GO:0002238; P:GO:0006672; P:GO:0009651; P:GO:0009737; P:GO:0010025; P:GO:0010150; P:GO:0010508; P:GO:0030104; P:GO:0030148; P:GO:0031667; P:GO:0042742; P:GO:0090333; F:GO:0016811; C:GO:0005634; C:GO:0005783; C:GO:0005794; C:GO:0016021	P:response to molecule of fungal origin; P:ceramide metabolic process; P:response to salt stress; P:response to abscisic acid; P:wax biosynthetic process; P:leaf senescence; P:positive regulation of autophagy; P:water homeostasis; P:sphingolipid biosynthetic process; P:response to nutrient levels; P:defense response to bacterium; P:regulation of stomatal closure; F:hydrolase activity, acting on c…	EC:3.5.1; EC:3.5; EC:3	Acting on carbon-nitrogen bonds, other than peptide bonds; Acting on carbon-nitrogen bonds, other than peptide bonds; Hydrolases
OG0007534	alkaline ceramidase 3-like
OG0012731	alkaline phosphatase D	C:GO:0016021	C:integral component of membrane
OG0016151	alkaline/neutral invertase A, mitochondrial	P:GO:0005987; P:GO:0007623; P:GO:0010029; P:GO:0048510; F:GO:0004575; F:GO:0033926; C:GO:0005739	P:sucrose catabolic process; P:circadian rhythm; P:regulation of seed germination; P:regulation of timing of transition from vegetative to reproductive phase; F:sucrose alpha-glucosidase activity; F:glycopeptide alpha-N-acetylgalactosaminidase activity; C:mitochondrion	EC:3.2; EC:3.2.1.97; EC:3.2.1.20; EC:3; EC:3.2.1; EC:3.2.1.26; EC:3.2.1.48	Glycosylases; Endo-alpha-N-acetylgalactosaminidase; Alpha-glucosidase; Hydrolases; Glycosylases; Beta-fructofuranosidase; Sucrose alpha-glucosidase
OG0014914	alkaline/neutral invertase A, mitochondrial isoform X2	P:GO:0005987; F:GO:0004575; F:GO:0033926	P:sucrose catabolic process; F:sucrose alpha-glucosidase activity; F:glycopeptide alpha-N-acetylgalactosaminidase activity	EC:3.2; EC:3.2.1.20; EC:3.2.1.97; EC:3; EC:3.2.1.26; EC:3.2.1.48; EC:3.2.1	Glycosylases; Alpha-glucosidase; Endo-alpha-N-acetylgalactosaminidase; Hydrolases; Beta-fructofuranosidase; Sucrose alpha-glucosidase; Glycosylases
OG0002873	alkane hydroxylase MAH1-like	F:GO:0004497; F:GO:0005506; F:GO:0016705; F:GO:0020037	F:monooxygenase activity; F:iron ion binding; F:oxidoreductase activity, acting on paired donors, with incorporation or reduction of molecular oxygen; F:heme binding	EC:1; EC:1.14	Oxidoreductases; Acting on paired donors, with incorporation or reduction of molecular oxygen. The oxygen incorporated need not be derived from O(2)
OG0000273	alkylated DNA repair protein	P:GO:0006281; F:GO:0016491	P:DNA repair; F:oxidoreductase activity	EC:1	Oxidoreductases
OG0003483	alkylated DNA repair protein alkB homolog 8	P:GO:0002098; P:GO:0030488; F:GO:0016300	P:tRNA wobble uridine modification; P:tRNA methylation; F:tRNA (uracil) methyltransferase activity	EC:2.1; EC:2; EC:2.1.1	Transferring one-carbon groups; Transferases; Transferring one-carbon groups
OG0002144	alkylated DNA repair protein alkB homolog 8 isoform X1	F:GO:0003723; F:GO:0016491	F:RNA binding; F:oxidoreductase activity	EC:1	Oxidoreductases
OG0010978	allantoate deiminase 2 isoform X2	F:GO:0016813; C:GO:0005783	F:hydrolase activity, acting on carbon-nitrogen (but not peptide) bonds, in linear amidines; C:endoplasmic reticulum	EC:3.5.3; EC:3.5; EC:3	Acting on carbon-nitrogen bonds, other than peptide bonds; Acting on carbon-nitrogen bonds, other than peptide bonds; Hydrolases
OG0015082	allene oxide cyclase 3, chloroplastic-like	P:GO:0009695; F:GO:0046423; C:GO:0009507	P:jasmonic acid biosynthetic process; F:allene-oxide cyclase activity; C:chloroplast	EC:5.3; EC:5; EC:5.3.99.6	Intramolecular oxidoreductases; Isomerases; Allene-oxide cyclase
OG0010222	allene oxide cyclase 4, chloroplastic-like	P:GO:0007623; P:GO:0009611; P:GO:0009625; P:GO:0009637; P:GO:0009646; P:GO:0009651; P:GO:0009695; P:GO:0009723; P:GO:0009734; P:GO:0009737; P:GO:0009751; P:GO:0009864; P:GO:0009908; P:GO:0010038; P:GO:0010114; P:GO:0010218; P:GO:0033274; P:GO:0042542; P:GO:0048573; P:GO:0050832; P:GO:0080186; P:GO:1900367; F:GO:0046423; C:GO:0009507	P:circadian rhythm; P:response to wounding; P:response to insect; P:response to blue light; P:response to absence of light; P:response to salt stress; P:jasmonic acid biosynthetic process; P:response to ethylene; P:auxin-activated signaling pathway; P:response to abscisic acid; P:response to salicylic acid; P:induced systemic resistance, jasmonic acid mediated signaling pathway; P:flower developm…	EC:5.3; EC:5; EC:5.3.99.6	Intramolecular oxidoreductases; Isomerases; Allene-oxide cyclase
OG0029828	allene oxide cyclase 4, chloroplastic-like	P:GO:0007623; P:GO:0009611; P:GO:0009625; P:GO:0009637; P:GO:0009646; P:GO:0009651; P:GO:0009695; P:GO:0009723; P:GO:0009734; P:GO:0009737; P:GO:0009751; P:GO:0009864; P:GO:0009908; P:GO:0010038; P:GO:0010114; P:GO:0010218; P:GO:0033274; P:GO:0042542; P:GO:0048573; P:GO:0050832; P:GO:0080186; P:GO:1900367; F:GO:0046423; C:GO:0009507	P:circadian rhythm; P:response to wounding; P:response to insect; P:response to blue light; P:response to absence of light; P:response to salt stress; P:jasmonic acid biosynthetic process; P:response to ethylene; P:auxin-activated signaling pathway; P:response to abscisic acid; P:response to salicylic acid; P:induced systemic resistance, jasmonic acid mediated signaling pathway; P:flower developm…	EC:5.3; EC:5; EC:5.3.99.6	Intramolecular oxidoreductases; Isomerases; Allene-oxide cyclase
OG0013099	allene oxide cyclase, chloroplastic-like	P:GO:0009695; F:GO:0046423; C:GO:0009507	P:jasmonic acid biosynthetic process; F:allene-oxide cyclase activity; C:chloroplast	EC:5.3; EC:5; EC:5.3.99.6	Intramolecular oxidoreductases; Isomerases; Allene-oxide cyclase
OG0032143	allene oxide synthase 1, chloroplastic	F:GO:0004497; F:GO:0005506; F:GO:0016705; F:GO:0020037	F:monooxygenase activity; F:iron ion binding; F:oxidoreductase activity, acting on paired donors, with incorporation or reduction of molecular oxygen; F:heme binding	EC:1; EC:1.14	Oxidoreductases; Acting on paired donors, with incorporation or reduction of molecular oxygen. The oxygen incorporated need not be derived from O(2)
OG0005701	allene oxide synthase 3-like	F:GO:0005506; F:GO:0016705; F:GO:0020037	F:iron ion binding; F:oxidoreductase activity, acting on paired donors, with incorporation or reduction of molecular oxygen; F:heme binding	EC:1; EC:1.14	Oxidoreductases; Acting on paired donors, with incorporation or reduction of molecular oxygen. The oxygen incorporated need not be derived from O(2)
OG0013647	allene oxide synthase 3-like	F:GO:0004497; F:GO:0005506; F:GO:0016705; F:GO:0020037	F:monooxygenase activity; F:iron ion binding; F:oxidoreductase activity, acting on paired donors, with incorporation or reduction of molecular oxygen; F:heme binding	EC:1; EC:1.14	Oxidoreductases; Acting on paired donors, with incorporation or reduction of molecular oxygen. The oxygen incorporated need not be derived from O(2)
OG0032454	alpha carbonic anhydrase 4	F:GO:0004089; F:GO:0008270; C:GO:0009570	F:carbonate dehydratase activity; F:zinc ion binding; C:chloroplast stroma	EC:4.2.1; EC:4.2.1.1; EC:4.2; EC:4	Carbon-oxygen lyases; Carbonic anhydrase; Carbon-oxygen lyases; Lyases
OG0012439	alpha carbonic anhydrase 7-like	F:GO:0004089; F:GO:0008270; C:GO:0009570	F:carbonate dehydratase activity; F:zinc ion binding; C:chloroplast stroma	EC:4.2.1; EC:4.2.1.1; EC:4.2; EC:4	Carbon-oxygen lyases; Carbonic anhydrase; Carbon-oxygen lyases; Lyases
OG0012440	alpha carbonic anhydrase 7-like	F:GO:0004089; F:GO:0008270; C:GO:0009570	F:carbonate dehydratase activity; F:zinc ion binding; C:chloroplast stroma	EC:4.2.1; EC:4.2.1.1; EC:4.2; EC:4	Carbon-oxygen lyases; Carbonic anhydrase; Carbon-oxygen lyases; Lyases
OG0014755	alpha carbonic anhydrase 7-like	F:GO:0004089; F:GO:0008270; C:GO:0009570	F:carbonate dehydratase activity; F:zinc ion binding; C:chloroplast stroma	EC:4.2.1; EC:4.2.1.1; EC:4.2; EC:4	Carbon-oxygen lyases; Carbonic anhydrase; Carbon-oxygen lyases; Lyases
OG0015144	alpha carbonic anhydrase 7-like	F:GO:0004089; F:GO:0008270; C:GO:0009570	F:carbonate dehydratase activity; F:zinc ion binding; C:chloroplast stroma	EC:4.2.1; EC:4.2.1.1; EC:4.2; EC:4	Carbon-oxygen lyases; Carbonic anhydrase; Carbon-oxygen lyases; Lyases
OG0025332	alpha carbonic anhydrase 7-like	P:GO:0045490; F:GO:0004089; F:GO:0008270; F:GO:0030570; C:GO:0005618; C:GO:0009570	P:pectin catabolic process; F:carbonate dehydratase activity; F:zinc ion binding; F:pectate lyase activity; C:cell wall; C:chloroplast stroma	EC:4.2.1; EC:4.2.1.1; EC:4.2.2.2; EC:4.2; EC:4; EC:4.2.2	Carbon-oxygen lyases; Carbonic anhydrase; Pectate lyase; Carbon-oxygen lyases; Lyases; Carbon-oxygen lyases
OG0023610	alpha carbonic anhydrase 8-like	C:GO:0016021	C:integral component of membrane
OG0029236	alpha N-terminal protein methyltransferase 1	P:GO:0006480; F:GO:0008168	P:N-terminal protein amino acid methylation; F:methyltransferase activity	EC:2.1; EC:2; EC:2.1.1	Transferring one-carbon groups; Transferases; Transferring one-carbon groups
OG0006871	alpha,alpha-trehalose-phosphate synthase [UDP-forming] 1	P:GO:0005992; F:GO:0003825	P:trehalose biosynthetic process; F:alpha,alpha-trehalose-phosphate synthase (UDP-forming) activity	EC:2.4.1.15; EC:2.4; EC:2; EC:2.4.1	Alpha,alpha-trehalose-phosphate synthase (UDP-forming); Glycosyltransferases; Transferases; Glycosyltransferases
OG0000964	alpha,alpha-trehalose-phosphate synthase [UDP-forming] 1 isoform X1	P:GO:0005992; F:GO:0003825	P:trehalose biosynthetic process; F:alpha,alpha-trehalose-phosphate synthase (UDP-forming) activity	EC:2.4.1.15; EC:2.4; EC:2; EC:2.4.1	Alpha,alpha-trehalose-phosphate synthase (UDP-forming); Glycosyltransferases; Transferases; Glycosyltransferases
OG0031700	alpha,alpha-trehalose-phosphate synthase [UDP-forming] 1-like	P:GO:0005992; F:GO:0003825	P:trehalose biosynthetic process; F:alpha,alpha-trehalose-phosphate synthase (UDP-forming) activity	EC:2.4.1.15; EC:2.4; EC:2; EC:2.4.1	Alpha,alpha-trehalose-phosphate synthase (UDP-forming); Glycosyltransferases; Transferases; Glycosyltransferases
OG0014218	alpha,alpha-trehalose-phosphate synthase [UDP-forming] 5	P:GO:0005992; F:GO:0003824	P:trehalose biosynthetic process; F:catalytic activity
OG0005906	alpha,alpha-trehalose-phosphate synthase [UDP-forming] 6	P:GO:0005992; P:GO:0016311; P:GO:0070413; F:GO:0003825; F:GO:0004805; C:GO:0005829	P:trehalose biosynthetic process; P:dephosphorylation; P:trehalose metabolism in response to stress; F:alpha,alpha-trehalose-phosphate synthase (UDP-forming) activity; F:trehalose-phosphatase activity; C:cytosol	EC:2.4.1.15; EC:3.1; EC:2.4; EC:3.1.3.12; EC:2; EC:3; EC:2.4.1; EC:3.1.3	Alpha,alpha-trehalose-phosphate synthase (UDP-forming); Acting on ester bonds; Glycosyltransferases; Trehalose-phosphatase; Transferases; Hydrolases; Glycosyltransferases; Acting on ester bonds
OG0005168	Alpha/Beta hydrolase fold	F:GO:0016787	F:hydrolase activity	EC:3	Hydrolases
OG0010150	Alpha/Beta hydrolase fold	P:GO:0006629; F:GO:0008970	P:lipid metabolic process; F:phospholipase A1 activity	EC:3.1; EC:3.1.1.32; EC:3; EC:3.1.1; EC:3.1.1.1	Acting on ester bonds; Phospholipase A(1); Hydrolases; Acting on ester bonds; Carboxylesterase
OG0010642	Alpha/Beta hydrolase fold	F:GO:0016787	F:hydrolase activity	EC:3	Hydrolases
OG0012288	Alpha/Beta hydrolase fold	F:GO:0016787; C:GO:0016021	F:hydrolase activity; C:integral component of membrane	EC:3	Hydrolases
OG0014740	Alpha/Beta hydrolase fold	F:GO:0016787; C:GO:0016021	F:hydrolase activity; C:integral component of membrane	EC:3	Hydrolases
OG0015488	Alpha/Beta hydrolase fold	F:GO:0016787; C:GO:0009507	F:hydrolase activity; C:chloroplast	EC:3	Hydrolases
OG0007910	Alpha/beta hydrolase fold-5	F:GO:0016787	F:hydrolase activity	EC:3	Hydrolases
OG0007941	Alpha/beta hydrolase fold-5	F:GO:0016787	F:hydrolase activity	EC:3	Hydrolases
OG0021042	Alpha/beta hydrolase fold-5	F:GO:0016787	F:hydrolase activity	EC:3	Hydrolases
OG0009065	alpha-1,3/1,6-mannosyltransferase ALG2	P:GO:0006486; P:GO:0097502; F:GO:0004378; F:GO:0102704; C:GO:0016021	P:protein glycosylation; P:mannosylation; F:GDP-Man:Man1GlcNAc2-PP-Dol alpha-1,3-mannosyltransferase activity; F:GDP-Man:Man2GlcNAc2-PP-dolichol alpha-1,6-mannosyltransferase activity; C:integral component of membrane	EC:2.4; EC:2; EC:2.4.1.257; EC:2.4.1; EC:2.4.1.132	Glycosyltransferases; Transferases; GDP-Man:Man(2)GlcNAc(2)-PP-dolichol alpha-1,6-mannosyltransferase; Glycosyltransferases; GDP-Man:Man(1)GlcNAc(2)-PP-dolichol alpha-1,3-mannosyltransferase
OG0027775	alpha-1,3/1,6-mannosyltransferase ALG2-like	P:GO:0006486; P:GO:0097502; F:GO:0004378; C:GO:0016021	P:protein glycosylation; P:mannosylation; F:GDP-Man:Man1GlcNAc2-PP-Dol alpha-1,3-mannosyltransferase activity; C:integral component of membrane	EC:2.4; EC:2; EC:2.4.1; EC:2.4.1.132	Glycosyltransferases; Transferases; Glycosyltransferases; GDP-Man:Man(1)GlcNAc(2)-PP-dolichol alpha-1,3-mannosyltransferase
OG0004095	alpha-1,3-mannosyl-glycoprotein 2-beta-N-acetylglucosaminyltransferase isoform X1	P:GO:0006486; F:GO:0008375; F:GO:0046872; C:GO:0016021	P:protein glycosylation; F:acetylglucosaminyltransferase activity; F:metal ion binding; C:integral component of membrane	EC:2.4; EC:2; EC:2.4.1	Glycosyltransferases; Transferases; Glycosyltransferases
OG0018035	alpha-1,3-mannosyl-glycoprotein 2-beta-N-acetylglucosaminyltransferase isoform X3	P:GO:0006486; F:GO:0008375; F:GO:0046872; C:GO:0016021	P:protein glycosylation; F:acetylglucosaminyltransferase activity; F:metal ion binding; C:integral component of membrane	EC:2.4; EC:2; EC:2.4.1	Glycosyltransferases; Transferases; Glycosyltransferases
OG0001493	alpha-1,4 glucan phosphorylase L isozyme, chloroplastic/amyloplastic-like isoform X1	P:GO:0005975; P:GO:0009266; P:GO:0009414; F:GO:0008184; F:GO:0030170; F:GO:0102250; F:GO:0102499; C:GO:0009570	P:carbohydrate metabolic process; P:response to temperature stimulus; P:response to water deprivation; F:glycogen phosphorylase activity; F:pyridoxal phosphate binding; F:linear malto-oligosaccharide phosphorylase activity; F:SHG alpha-glucan phosphorylase activity; C:chloroplast stroma	EC:2.4.1.1; EC:2.4; EC:2; EC:2.4.1	Glycogen phosphorylase; Glycosyltransferases; Transferases; Glycosyltransferases
OG0021545	alpha-1,4-glucan-protein synthase [UDP-forming]	P:GO:0071669; F:GO:0052691; C:GO:0016021	P:plant-type cell wall organization or biogenesis; F:UDP-arabinopyranose mutase activity; C:integral component of membrane	EC:5.4; EC:5; EC:5.4.99.30	Intramolecular transferases; Isomerases; UDP-arabinopyranose mutase
OG0020986	alpha-amylase 3, chloroplastic	P:GO:0005975; F:GO:0004556; F:GO:0005509; F:GO:0103025	P:carbohydrate metabolic process; F:alpha-amylase activity; F:calcium ion binding; F:alpha-amylase activity (releasing maltohexaose)	EC:3.2; EC:3; EC:3.2.1.1; EC:3.2.1	Glycosylases; Hydrolases; Alpha-amylase; Glycosylases
OG0021494	alpha-amylase 3, chloroplastic	P:GO:0005975; F:GO:0004556; F:GO:0005509; F:GO:0103025	P:carbohydrate metabolic process; F:alpha-amylase activity; F:calcium ion binding; F:alpha-amylase activity (releasing maltohexaose)	EC:3.2; EC:3; EC:3.2.1.1; EC:3.2.1	Glycosylases; Hydrolases; Alpha-amylase; Glycosylases
OG0032649	alpha-amylase 3, chloroplastic	P:GO:0005975; F:GO:0004556; F:GO:0005509; F:GO:0103025	P:carbohydrate metabolic process; F:alpha-amylase activity; F:calcium ion binding; F:alpha-amylase activity (releasing maltohexaose)	EC:3.2; EC:3; EC:3.2.1.1; EC:3.2.1	Glycosylases; Hydrolases; Alpha-amylase; Glycosylases
OG0003881	alpha-amylase 3, chloroplastic-like	P:GO:0005975; F:GO:0004556; F:GO:0005509; F:GO:0103025	P:carbohydrate metabolic process; F:alpha-amylase activity; F:calcium ion binding; F:alpha-amylase activity (releasing maltohexaose)	EC:3.2; EC:3; EC:3.2.1.1; EC:3.2.1	Glycosylases; Hydrolases; Alpha-amylase; Glycosylases
OG0013040	alpha-amylase precursor	P:GO:0005975; F:GO:0004556; F:GO:0005509; F:GO:0103025	P:carbohydrate metabolic process; F:alpha-amylase activity; F:calcium ion binding; F:alpha-amylase activity (releasing maltohexaose)	EC:3.2; EC:3; EC:3.2.1.1; EC:3.2.1	Glycosylases; Hydrolases; Alpha-amylase; Glycosylases
OG0013513	alpha-farnesene synthase-like	F:GO:0000287; F:GO:0010333	F:magnesium ion binding; F:terpene synthase activity	EC:4.2; EC:4; EC:4.2.3	Carbon-oxygen lyases; Lyases; Carbon-oxygen lyases
OG0017210	alpha-galactosidase 1-like	P:GO:0005975; F:GO:0052692	P:carbohydrate metabolic process; F:raffinose alpha-galactosidase activity	EC:3.2; EC:3; EC:3.2.1.22; EC:3.2.1	Glycosylases; Hydrolases; Alpha-galactosidase; Glycosylases
OG0022659	alpha-galactosidase 3	P:GO:0005975; F:GO:0052692	P:carbohydrate metabolic process; F:raffinose alpha-galactosidase activity	EC:3.2; EC:3; EC:3.2.1.22; EC:3.2.1	Glycosylases; Hydrolases; Alpha-galactosidase; Glycosylases
OG0021225	alpha-glucan phosphorylase, H isozyme	P:GO:0005975; P:GO:0009414; P:GO:0046686; F:GO:0008184; F:GO:0030170; F:GO:0051015; F:GO:0102250; F:GO:0102499; C:GO:0005829; C:GO:0009507	P:carbohydrate metabolic process; P:response to water deprivation; P:response to cadmium ion; F:glycogen phosphorylase activity; F:pyridoxal phosphate binding; F:actin filament binding; F:linear malto-oligosaccharide phosphorylase activity; F:SHG alpha-glucan phosphorylase activity; C:cytosol; C:chloroplast	EC:2.4.1.1; EC:2.4; EC:2; EC:2.4.1	Glycogen phosphorylase; Glycosyltransferases; Transferases; Glycosyltransferases
OG0008021	alpha-glucan water dikinase, chloroplastic	P:GO:0016310; F:GO:0005524; F:GO:0016301	P:phosphorylation; F:ATP binding; F:kinase activity	EC:2.7; EC:2	Transferring phosphorus-containing groups; Transferases
OG0000738	alpha-glucosidase 2-like	P:GO:0009311; F:GO:0004573	P:oligosaccharide metabolic process; F:Glc3Man9GlcNAc2 oligosaccharide glucosidase activity	EC:3.2.1.106; EC:3.2; EC:3; EC:3.2.1	Mannosyl-oligosaccharide glucosidase; Glycosylases; Hydrolases; Glycosylases
OG0007407	alpha-ketoglutarate-dependent dioxygenase alkB	P:GO:0006281; F:GO:0016491	P:DNA repair; F:oxidoreductase activity	EC:1	Oxidoreductases
OG0007619	alpha-ketoglutarate-dependent dioxygenase alkB homolog 6	F:GO:0051213	F:dioxygenase activity	EC:1	Oxidoreductases
OG0003087	alpha-ketoglutarate-dependent dioxygenase AlkB homolog isoform X2	P:GO:0006281; F:GO:0016491	P:DNA repair; F:oxidoreductase activity	EC:1	Oxidoreductases
OG0028114	alpha-ketoglutarate-dependent dioxygenase AlkB-like	P:GO:0006281; F:GO:0016491	P:DNA repair; F:oxidoreductase activity	EC:1	Oxidoreductases
OG0001704	alpha-L-arabinofuranosidase 1-like
OG0006379	alpha-L-arabinofuranosidase 1-like	P:GO:0046373; F:GO:0046556	P:L-arabinose metabolic process; F:alpha-L-arabinofuranosidase activity	EC:3.2; EC:3; EC:3.2.1.55; EC:3.2.1	Glycosylases; Hydrolases; Non-reducing end alpha-L-arabinofuranosidase; Glycosylases
OG0025640	alpha-L-arabinofuranosidase 1-like	P:GO:0046373; F:GO:0016787; F:GO:0046556	P:L-arabinose metabolic process; F:hydrolase activity; F:alpha-L-arabinofuranosidase activity
OG0028816	alpha-L-arabinofuranosidase 1-like	P:GO:0046373; F:GO:0046556	P:L-arabinose metabolic process; F:alpha-L-arabinofuranosidase activity	EC:3.2; EC:3; EC:3.2.1.55; EC:3.2.1	Glycosylases; Hydrolases; Non-reducing end alpha-L-arabinofuranosidase; Glycosylases
OG0021322	alpha-L-fucosidase 1	P:GO:0005975; F:GO:0004560; C:GO:0005773	P:carbohydrate metabolic process; F:alpha-L-fucosidase activity; C:vacuole	EC:3.2; EC:3.2.1.51; EC:3; EC:3.2.1	Glycosylases; Alpha-L-fucosidase; Hydrolases; Glycosylases
OG0014312	alpha-L-fucosidase 1-like	P:GO:0005975; F:GO:0004560	P:carbohydrate metabolic process; F:alpha-L-fucosidase activity	EC:3.2; EC:3.2.1.51; EC:3; EC:3.2.1	Glycosylases; Alpha-L-fucosidase; Hydrolases; Glycosylases
OG0009648	alpha-L-fucosidase 2-like	P:GO:0005975; F:GO:0004560	P:carbohydrate metabolic process; F:alpha-L-fucosidase activity	EC:3.2; EC:3.2.1.51; EC:3; EC:3.2.1	Glycosylases; Alpha-L-fucosidase; Hydrolases; Glycosylases
OG0005462	alpha-mannosidase 2	P:GO:0006013; F:GO:0004559; F:GO:0030246; F:GO:0046872; C:GO:0016021	P:mannose metabolic process; F:alpha-mannosidase activity; F:carbohydrate binding; F:metal ion binding; C:integral component of membrane	EC:3.2; EC:3; EC:3.2.1.24; EC:3.2.1	Glycosylases; Hydrolases; Alpha-mannosidase; Glycosylases
OG0012252	alpha-mannosidase At3g26720 isoform X1	P:GO:0006013; F:GO:0004559; F:GO:0030246; F:GO:0046872	P:mannose metabolic process; F:alpha-mannosidase activity; F:carbohydrate binding; F:metal ion binding	EC:3.2; EC:3; EC:3.2.1.24; EC:3.2.1	Glycosylases; Hydrolases; Alpha-mannosidase; Glycosylases
OG0001569	alpha-mannosidase isoform X2	P:GO:0006013; F:GO:0004559; F:GO:0030246; F:GO:0046872	P:mannose metabolic process; F:alpha-mannosidase activity; F:carbohydrate binding; F:metal ion binding	EC:3.2; EC:3; EC:3.2.1.24; EC:3.2.1	Glycosylases; Hydrolases; Alpha-mannosidase; Glycosylases
OG0016284	alpha-N-acetylglucosaminidase-like
OG0015794	alpha-protein kinase 1-like
OG0026091	alpha-soluble NSF attachment protein 2 isoform X4	P:GO:0006886; P:GO:0016192; C:GO:0016020	P:intracellular protein transport; P:vesicle-mediated transport; C:membrane
OG0012756	alpha-soluble NSF attachment protein 2-like	P:GO:0006886; P:GO:0016192; C:GO:0016020	P:intracellular protein transport; P:vesicle-mediated transport; C:membrane
OG0012962	alpha-soluble NSF attachment protein 2-like	P:GO:0006886; P:GO:0016192; C:GO:0016020	P:intracellular protein transport; P:vesicle-mediated transport; C:membrane
OG0009944	alpha-xylosidase 1	P:GO:0000023; F:GO:0030246; F:GO:0032450	P:maltose metabolic process; F:carbohydrate binding; F:maltose alpha-glucosidase activity	EC:3.2; EC:3.2.1.20; EC:3; EC:3.2.1	Glycosylases; Alpha-glucosidase; Hydrolases; Glycosylases
OG0009266	altered inheritance of mitochondria protein 32	C:GO:0016021	C:integral component of membrane
OG0012992	altered inheritance of mitochondria protein 32-like
OG0013815	altered inheritance of mitochondria protein 3-2-like	C:GO:0016020	C:membrane
OG0014196	alternative oxidase 3, mitochondrial	F:GO:0009916; F:GO:0046872; F:GO:0102721; C:GO:0016021; C:GO:0070469	F:alternative oxidase activity; F:metal ion binding; F:ubiquinol:oxygen oxidoreductase activity; C:integral component of membrane; C:respirasome	EC:1.10; EC:1; EC:1.10.3.11; EC:1.10.3	Acting on diphenols and related substances as donors; Oxidoreductases; Ubiquinol oxidase (non-electrogenic); Acting on diphenols and related substances as donors
OG0015517	aluminum sensitive-like protein 3	C:GO:0016021	C:integral component of membrane
OG0014817	aluminum-activated malate transporter 10	P:GO:0015743; C:GO:0016021	P:malate transport; C:integral component of membrane
OG0012080	aluminum-activated malate transporter 12-like	P:GO:0015743; C:GO:0016021	P:malate transport; C:integral component of membrane
OG0013391	aluminum-activated malate transporter 12-like	P:GO:0015743; C:GO:0016021	P:malate transport; C:integral component of membrane
OG0015097	aluminum-activated malate transporter 14-like	P:GO:0015743; C:GO:0016021	P:malate transport; C:integral component of membrane
OG0015595	aluminum-activated malate transporter 14-like	P:GO:0015743; C:GO:0016021	P:malate transport; C:integral component of membrane
OG0021109	aluminum-activated malate transporter 2	P:GO:0015743; C:GO:0016021	P:malate transport; C:integral component of membrane
OG0023863	aluminum-activated malate transporter 4	P:GO:0015743; C:GO:0016021	P:malate transport; C:integral component of membrane
OG0012039	aluminum-activated malate transporter 4-like
OG0005244	aluminum-activated malate transporter 8	P:GO:0015743; C:GO:0016021	P:malate transport; C:integral component of membrane
OG0012963	aluminum-activated malate transporter 8-like	P:GO:0015743; C:GO:0009705; C:GO:0016021	P:malate transport; C:plant-type vacuole membrane; C:integral component of membrane
OG0011745	aluminum-activated malate transporter 9-like	P:GO:0015743; C:GO:0016021	P:malate transport; C:integral component of membrane
OG0013313	aluminum-activated malate transporter 9-like	P:GO:0015743; C:GO:0009705; C:GO:0016021	P:malate transport; C:plant-type vacuole membrane; C:integral component of membrane
OG0019568	amidase family protein	C:GO:0031359	C:integral component of chloroplast outer membrane
OG0007584	amidophosphoribosyltransferase, chloroplastic-like	P:GO:0006164; P:GO:0006189; P:GO:0009113; P:GO:0009116; F:GO:0004044; F:GO:0016740; F:GO:0016757; F:GO:0051536	P:purine nucleotide biosynthetic process; P:'de novo' IMP biosynthetic process; P:purine nucleobase biosynthetic process; P:nucleoside metabolic process; F:amidophosphoribosyltransferase activity; F:transferase activity; F:glycosyltransferase activity; F:iron-sulfur cluster binding
OG0019320	amidophosphoribosyltransferase, chloroplastic-like
OG0000624	amino acid permease 3-like	P:GO:0006865; P:GO:0009734; P:GO:0055085; F:GO:0015293; C:GO:0016021	P:amino acid transport; P:auxin-activated signaling pathway; P:transmembrane transport; F:symporter activity; C:integral component of membrane	EC:7	Translocases
OG0011577	amino acid permease 3-like	P:GO:0006865; P:GO:0009734; P:GO:0055085; F:GO:0015293; C:GO:0005886; C:GO:0016021	P:amino acid transport; P:auxin-activated signaling pathway; P:transmembrane transport; F:symporter activity; C:plasma membrane; C:integral component of membrane	EC:7	Translocases
OG0016245	amino acid permease 3-like isoform X1	P:GO:0006865; P:GO:0009734; P:GO:0055085; F:GO:0015293; C:GO:0016021	P:amino acid transport; P:auxin-activated signaling pathway; P:transmembrane transport; F:symporter activity; C:integral component of membrane	EC:7	Translocases
OG0002600	amino acid permease 4	P:GO:0006865; P:GO:0009734; P:GO:0055085; F:GO:0015293; C:GO:0016021	P:amino acid transport; P:auxin-activated signaling pathway; P:transmembrane transport; F:symporter activity; C:integral component of membrane	EC:7	Translocases
OG0007174	amino acid permease 4-like isoform X3	P:GO:0006865; P:GO:0009734; P:GO:0055085; F:GO:0015293; C:GO:0016021	P:amino acid transport; P:auxin-activated signaling pathway; P:transmembrane transport; F:symporter activity; C:integral component of membrane	EC:7	Translocases
OG0007282	amino acid permease 8-like isoform X1	P:GO:0006865; P:GO:0009734; P:GO:0055085; F:GO:0015293; C:GO:0016021	P:amino acid transport; P:auxin-activated signaling pathway; P:transmembrane transport; F:symporter activity; C:integral component of membrane	EC:7	Translocases
OG0014048	amino acid transporter ANT1	P:GO:0006865; P:GO:0009734; P:GO:0055085; F:GO:0015293; C:GO:0016021	P:amino acid transport; P:auxin-activated signaling pathway; P:transmembrane transport; F:symporter activity; C:integral component of membrane	EC:7	Translocases
OG0030912	amino acid transporter ANTL2-like	P:GO:0006865; P:GO:0009734; P:GO:0055085; F:GO:0015293; C:GO:0016021	P:amino acid transport; P:auxin-activated signaling pathway; P:transmembrane transport; F:symporter activity; C:integral component of membrane	EC:7	Translocases
OG0025261	amino acid transporter ANTL3-like	P:GO:0006865; P:GO:0009734; P:GO:0055085; F:GO:0015293; C:GO:0016020; C:GO:0016021	P:amino acid transport; P:auxin-activated signaling pathway; P:transmembrane transport; F:symporter activity; C:membrane; C:integral component of membrane
OG0007613	amino acid transporter AVT1C	P:GO:0006865; P:GO:0009734; P:GO:0055085; F:GO:0015293; C:GO:0016021	P:amino acid transport; P:auxin-activated signaling pathway; P:transmembrane transport; F:symporter activity; C:integral component of membrane	EC:7	Translocases
OG0030269	amino acid transporter AVT1I-like	P:GO:0006865; P:GO:0009734; P:GO:0055085; F:GO:0015293; C:GO:0016021	P:amino acid transport; P:auxin-activated signaling pathway; P:transmembrane transport; F:symporter activity; C:integral component of membrane	EC:7	Translocases
OG0017264	amino acid transporter AVT6B-like	P:GO:0003333; P:GO:0009734; F:GO:0015171; F:GO:0015293; C:GO:0016021	P:amino acid transmembrane transport; P:auxin-activated signaling pathway; F:amino acid transmembrane transporter activity; F:symporter activity; C:integral component of membrane	EC:7	Translocases
OG0031090	amino acid transporter AVT6B-like	P:GO:0006810; P:GO:0009987; C:GO:0016020	P:transport; P:cellular process; C:membrane
OG0007956	amino-acid permease BAT1 homolog	P:GO:0006865; P:GO:0055085; F:GO:0022857; C:GO:0016021	P:amino acid transport; P:transmembrane transport; F:transmembrane transporter activity; C:integral component of membrane	EC:7	Translocases
OG0032150	aminoacyl tRNA synthase complex-interacting multifunctional protein 1	F:GO:0000049	F:tRNA binding
OG0025349	aminoacylase-1	P:GO:0006520; F:GO:0004046; C:GO:0005737	P:cellular amino acid metabolic process; F:aminoacylase activity; C:cytoplasm	EC:3.5.1; EC:3.5; EC:3; EC:3.5.1.14	Acting on carbon-nitrogen bonds, other than peptide bonds; Acting on carbon-nitrogen bonds, other than peptide bonds; Hydrolases; N-acyl-aliphatic-L-amino acid amidohydrolase
OG0005555	aminoacylase-1 isoform X2	P:GO:0006520; F:GO:0004046; C:GO:0005737	P:cellular amino acid metabolic process; F:aminoacylase activity; C:cytoplasm	EC:3.5.1; EC:3.5; EC:3; EC:3.5.1.14	Acting on carbon-nitrogen bonds, other than peptide bonds; Acting on carbon-nitrogen bonds, other than peptide bonds; Hydrolases; N-acyl-aliphatic-L-amino acid amidohydrolase
OG0000499	aminodeoxychorismate synthase, chloroplastic	P:GO:0006541; P:GO:0046654; P:GO:0046656; F:GO:0046820	P:glutamine metabolic process; P:tetrahydrofolate biosynthetic process; P:folic acid biosynthetic process; F:4-amino-4-deoxychorismate synthase activity	EC:2.6.1; EC:2.6.1.85; EC:2; EC:2.6	Transferring nitrogenous groups; Aminodeoxychorismate synthase; Transferases; Transferring nitrogenous groups
OG0008310	aminomethyltransferase, mitochondrial	P:GO:0006546; P:GO:0032259; F:GO:0004047; F:GO:0008483; C:GO:0005739	P:glycine catabolic process; P:methylation; F:aminomethyltransferase activity; F:transaminase activity; C:mitochondrion	EC:2.6.1; EC:2.1; EC:2.1.2.10; EC:2; EC:2.6; EC:2.1.1	Transferring nitrogenous groups; Transferring one-carbon groups; Aminomethyltransferase; Transferases; Transferring nitrogenous groups; Transferring one-carbon groups
OG0021704	aminopeptidase M1	P:GO:0006508; F:GO:0004177; F:GO:0008237; F:GO:0008270; C:GO:0031090; C:GO:0043231	P:proteolysis; F:aminopeptidase activity; F:metallopeptidase activity; F:zinc ion binding; C:organelle membrane; C:intracellular membrane-bounded organelle	EC:3.4.11; EC:3.4; EC:3; EC:3.4.11.21; EC:3.4.11.6; EC:3.4.11.5; EC:3.4.11.9	Acting on peptide bonds (peptidases); Acting on peptide bonds (peptidases); Hydrolases; Aspartyl aminopeptidase; Aminopeptidase B; Prolyl aminopeptidase; Xaa-Pro aminopeptidase
OG0025901	aminotransferase ALD1-like	F:GO:0008483; C:GO:0016021	F:transaminase activity; C:integral component of membrane	EC:2.6.1; EC:2; EC:2.6	Transferring nitrogenous groups; Transferases; Transferring nitrogenous groups
OG0029948	aminotransferase ALD1-like	F:GO:0008483; C:GO:0016021	F:transaminase activity; C:integral component of membrane	EC:2.6.1; EC:2; EC:2.6	Transferring nitrogenous groups; Transferases; Transferring nitrogenous groups
OG0028384	Aminotransferase-like	P:GO:0006508; F:GO:0008234; F:GO:0008483	P:proteolysis; F:cysteine-type peptidase activity; F:transaminase activity	EC:2.6.1; EC:3.4; EC:2; EC:2.6; EC:3	Transferring nitrogenous groups; Acting on peptide bonds (peptidases); Transferases; Transferring nitrogenous groups; Hydrolases
OG0013449	ammonium transporter 2	P:GO:0072488; F:GO:0008519; C:GO:0005887	P:ammonium transmembrane transport; F:ammonium transmembrane transporter activity; C:integral component of plasma membrane	EC:7	Translocases
OG0007749	ammonium transporter 3 member 1-like	P:GO:0072488; F:GO:0008519; C:GO:0005887	P:ammonium transmembrane transport; F:ammonium transmembrane transporter activity; C:integral component of plasma membrane	EC:7	Translocases
OG0009219	ammonium transporter 3 member 1-like	P:GO:0072488; F:GO:0008519; C:GO:0005887	P:ammonium transmembrane transport; F:ammonium transmembrane transporter activity; C:integral component of plasma membrane	EC:7	Translocases
OG0011835	ammonium transporter 3 member 2-like	P:GO:0072488; F:GO:0008519; C:GO:0005887	P:ammonium transmembrane transport; F:ammonium transmembrane transporter activity; C:integral component of plasma membrane	EC:7	Translocases
OG0011038	ammonium transporter 3 member 3-like	P:GO:0072488; F:GO:0008519; C:GO:0005887	P:ammonium transmembrane transport; F:ammonium transmembrane transporter activity; C:integral component of plasma membrane	EC:7	Translocases
OG0014687	AMP-binding domain-containing protein	F:GO:0016491; F:GO:0031177; C:GO:0016021	F:oxidoreductase activity; F:phosphopantetheine binding; C:integral component of membrane	EC:1	Oxidoreductases
OG0021118	AMP-binding domain-containing protein	F:GO:0016491; F:GO:0031177; C:GO:0016021	F:oxidoreductase activity; F:phosphopantetheine binding; C:integral component of membrane	EC:1	Oxidoreductases
OG0011759	AMSH-like ubiquitin thioesterase 1	P:GO:0006508; F:GO:0008237; F:GO:0070122	P:proteolysis; F:metallopeptidase activity; F:isopeptidase activity	EC:3.4; EC:3	Acting on peptide bonds (peptidases); Hydrolases
OG0016170	AMSH-like ubiquitin thioesterase 3	P:GO:0006897; P:GO:0044090; P:GO:0070536; P:GO:0071108; P:GO:0090316; F:GO:0008237; F:GO:0070122; C:GO:0005770; C:GO:0016021	P:endocytosis; P:positive regulation of vacuole organization; P:protein K63-linked deubiquitination; P:protein K48-linked deubiquitination; P:positive regulation of intracellular protein transport; F:metallopeptidase activity; F:isopeptidase activity; C:late endosome; C:integral component of membrane	EC:3.4; EC:3	Acting on peptide bonds (peptidases); Hydrolases
OG0000745	anamorsin homolog	P:GO:0016226; F:GO:0000166; F:GO:0051539; C:GO:0005737	P:iron-sulfur cluster assembly; F:nucleotide binding; F:4 iron, 4 sulfur cluster binding; C:cytoplasm
OG0016557	anamorsin homolog	P:GO:0016226; P:GO:0022900; F:GO:0008168; F:GO:0009055; F:GO:0046872; F:GO:0051537; F:GO:0051539; C:GO:0005758	P:iron-sulfur cluster assembly; P:electron transport chain; F:methyltransferase activity; F:electron transfer activity; F:metal ion binding; F:2 iron, 2 sulfur cluster binding; F:4 iron, 4 sulfur cluster binding; C:mitochondrial intermembrane space	EC:2.1; EC:1; EC:2; EC:2.1.1	Transferring one-carbon groups; Oxidoreductases; Transferases; Transferring one-carbon groups
OG0000417	anaphase-promoting complex subunit 11	P:GO:0016567; P:GO:0051301; F:GO:0004842; F:GO:0046872; C:GO:0005680	P:protein ubiquitination; P:cell division; F:ubiquitin-protein transferase activity; F:metal ion binding; C:anaphase-promoting complex	EC:2	Transferases
OG0032186	anaphase-promoting complex subunit 11
OG0014359	anaphase-promoting complex subunit 2	P:GO:0006511; P:GO:0007049; P:GO:0051301; F:GO:0031625	P:ubiquitin-dependent protein catabolic process; P:cell cycle; P:cell division; F:ubiquitin protein ligase binding
OG0022868	anaphase-promoting complex subunit 4	P:GO:0009793; P:GO:0030071; P:GO:0031145; P:GO:0048481; P:GO:0051301; C:GO:0005680	P:embryo development ending in seed dormancy; P:regulation of mitotic metaphase/anaphase transition; P:anaphase-promoting complex-dependent catabolic process; P:plant ovule development; P:cell division; C:anaphase-promoting complex
OG0021132	anaphase-promoting complex subunit 5	P:GO:0007049; P:GO:0051301; C:GO:0005680	P:cell cycle; P:cell division; C:anaphase-promoting complex
OG0029758	anaphase-promoting complex subunit 6
OG0029759	anaphase-promoting complex subunit 6
OG0015342	anaphase-promoting complex subunit 7	P:GO:0016567; P:GO:0031145; P:GO:0045842; P:GO:0051301; C:GO:0005680; C:GO:0005737	P:protein ubiquitination; P:anaphase-promoting complex-dependent catabolic process; P:positive regulation of mitotic metaphase/anaphase transition; P:cell division; C:anaphase-promoting complex; C:cytoplasm
OG0016055	angiopoietin-1 receptor isoform X1	P:GO:0006468; F:GO:0004674; F:GO:0005524	P:protein phosphorylation; F:protein serine/threonine kinase activity; F:ATP binding	EC:2.7.1; EC:2.7.11; EC:2.7; EC:2	Transferring phosphorus-containing groups; Transferring phosphorus-containing groups; Transferring phosphorus-containing groups; Transferases
OG0025945	ankyrin
OG0000284	ankyrin repeat and ELMO domain-containing protein D-like	P:GO:0000725	P:recombinational repair
OG0030826	Ankyrin repeat and KH domain-containing protein mask	C:GO:0016020	C:membrane
OG0011180	ankyrin repeat and SAM domain-containing protein 6
OG0021294	ankyrin repeat and SAM domain-containing protein 6-like
OG0008970	ankyrin repeat and zinc finger domain-containing protein 1	F:GO:0046872; C:GO:0005737	F:metal ion binding; C:cytoplasm
OG0028108	Ankyrin repeat domain-containing protein 13B	C:GO:0016020	C:membrane
OG0012019	ankyrin repeat domain-containing protein 13B-like	C:GO:0016020	C:membrane
OG0009143	ankyrin repeat domain-containing protein 13C	C:GO:0016020	C:membrane
OG0006599	ankyrin repeat domain-containing protein 13C-B	C:GO:0016020	C:membrane
OG0001101	ankyrin repeat domain-containing protein 13C-B-like	C:GO:0016020	C:membrane
OG0014842	ankyrin repeat domain-containing protein 13C-like	C:GO:0016020	C:membrane
OG0006123	ankyrin repeat domain-containing protein 2B-like
OG0010548	ankyrin repeat domain-containing protein 50
OG0012243	ankyrin repeat domain-containing protein 50-like	C:GO:0016021	C:integral component of membrane
OG0009531	ankyrin repeat domain-containing protein, chloroplastic
OG0005190	ankyrin repeat domain-containing protein, chloroplastic isoform X1
OG0012766	ankyrin repeat, PH and SEC7 domain containing protein secG	P:GO:0016310; F:GO:0016301; C:GO:0005634; C:GO:0005737	P:phosphorylation; F:kinase activity; C:nucleus; C:cytoplasm	EC:2.7; EC:2	Transferring phosphorus-containing groups; Transferases
OG0013102	ankyrin repeat-containing protein At2g01680	P:GO:0043666; F:GO:0008157; F:GO:0019888; C:GO:0005886; C:GO:0016021	P:regulation of phosphoprotein phosphatase activity; F:protein phosphatase 1 binding; F:protein phosphatase regulator activity; C:plasma membrane; C:integral component of membrane
OG0015680	ankyrin repeat-containing protein At2g01680-like	P:GO:0043666; F:GO:0008157; F:GO:0019888; C:GO:0005886; C:GO:0016021	P:regulation of phosphoprotein phosphatase activity; F:protein phosphatase 1 binding; F:protein phosphatase regulator activity; C:plasma membrane; C:integral component of membrane
OG0020479	ankyrin repeat-containing protein At3g12360-like
OG0012457	ankyrin repeat-containing protein At5g02620	C:GO:0016021	C:integral component of membrane
OG0002512	ankyrin repeat-containing protein At5g02620-like	C:GO:0016021	C:integral component of membrane
OG0006293	ankyrin repeat-containing protein At5g02620-like	C:GO:0016021	C:integral component of membrane
OG0008158	ankyrin repeat-containing protein At5g02620-like	C:GO:0016021	C:integral component of membrane
OG0010834	ankyrin repeat-containing protein At5g02620-like	C:GO:0016021	C:integral component of membrane
OG0021531	ankyrin repeat-containing protein At5g02620-like	C:GO:0016021	C:integral component of membrane
OG0031783	ankyrin repeat-containing protein At5g02620-like	C:GO:0016021	C:integral component of membrane
OG0032851	ankyrin repeat-containing protein At5g02620-like
OG0017876	ankyrin repeat-containing protein BDA1	P:GO:0016310; F:GO:0016301; C:GO:0016021	P:phosphorylation; F:kinase activity; C:integral component of membrane	EC:2.7; EC:2	Transferring phosphorus-containing groups; Transferases
OG0004759	ankyrin repeat-containing protein BDA1-like	C:GO:0016021	C:integral component of membrane
OG0007231	ankyrin repeat-containing protein BDA1-like	P:GO:0016310; F:GO:0016301; C:GO:0016021	P:phosphorylation; F:kinase activity; C:integral component of membrane	EC:2.7; EC:2	Transferring phosphorus-containing groups; Transferases
OG0008445	ankyrin repeat-containing protein ITN1	C:GO:0016021	C:integral component of membrane
OG0012097	ankyrin repeat-containing protein ITN1	C:GO:0016021	C:integral component of membrane
OG0012725	ankyrin repeat-containing protein ITN1	C:GO:0016021	C:integral component of membrane
OG0009286	ankyrin repeat-containing protein ITN1 isoform X2	C:GO:0016021	C:integral component of membrane
OG0025200	ankyrin repeat-containing protein ITN1 isoform X2	C:GO:0016021	C:integral component of membrane
OG0031387	ankyrin repeat-containing protein ITN1 isoform X2	C:GO:0016021	C:integral component of membrane
OG0000349	ankyrin repeat-containing protein ITN1-like	C:GO:0016021	C:integral component of membrane
OG0012625	ankyrin repeat-containing protein ITN1-like	C:GO:0016021	C:integral component of membrane
OG0008291	ankyrin repeat-like protein	C:GO:0016021	C:integral component of membrane
OG0033514	ankyrin repeat-rich membrane spanning protein
OG0010915	annexin A13-like	F:GO:0005509; F:GO:0005544	F:calcium ion binding; F:calcium-dependent phospholipid binding
OG0011096	annexin D1	F:GO:0005509; F:GO:0005544	F:calcium ion binding; F:calcium-dependent phospholipid binding
OG0011630	annexin D2	F:GO:0005509; F:GO:0005544; F:GO:0016787	F:calcium ion binding; F:calcium-dependent phospholipid binding; F:hydrolase activity	EC:3	Hydrolases
OG0009884	annexin D3	F:GO:0005509; F:GO:0005544	F:calcium ion binding; F:calcium-dependent phospholipid binding
OG0009883	annexin D4	P:GO:0009408; P:GO:0009409; P:GO:0009414; P:GO:0009651; P:GO:0009737; F:GO:0003729; F:GO:0005509; F:GO:0005544; C:GO:0005737; C:GO:0009506	P:response to heat; P:response to cold; P:response to water deprivation; P:response to salt stress; P:response to abscisic acid; F:mRNA binding; F:calcium ion binding; F:calcium-dependent phospholipid binding; C:cytoplasm; C:plasmodesma
OG0008371	annexin D5-like	F:GO:0005509; F:GO:0005544; F:GO:0016787	F:calcium ion binding; F:calcium-dependent phospholipid binding; F:hydrolase activity	EC:3	Hydrolases
OG0017936	annexin D5-like	F:GO:0005509; F:GO:0005544	F:calcium ion binding; F:calcium-dependent phospholipid binding
OG0018614	annexin D8	P:GO:0009408; P:GO:0009409; P:GO:0009414; P:GO:0009651; F:GO:0005509; F:GO:0005544	P:response to heat; P:response to cold; P:response to water deprivation; P:response to salt stress; F:calcium ion binding; F:calcium-dependent phospholipid binding
OG0009057	annexin-like protein RJ4	F:GO:0005509; F:GO:0005544	F:calcium ion binding; F:calcium-dependent phospholipid binding
OG0009882	annexin-like protein RJ4	F:GO:0005509; F:GO:0005544	F:calcium ion binding; F:calcium-dependent phospholipid binding
OG0021296	annexin-like protein RJ4	F:GO:0005509; F:GO:0005544	F:calcium ion binding; F:calcium-dependent phospholipid binding
OG0009881	annexin-like protein RJ4 isoform X1	F:GO:0005509; F:GO:0005544	F:calcium ion binding; F:calcium-dependent phospholipid binding
OG0013761	anoctamin-like protein At1g73020	F:GO:0004386; C:GO:0016021	F:helicase activity; C:integral component of membrane	EC:3.6.1; EC:3.6; EC:3; EC:3.6.1.15	Acting on acid anhydrides; Acting on acid anhydrides; Hydrolases; Nucleoside-triphosphate phosphatase
OG0030407	anthocyanidin 3-O-glucoside 2''-O-glucosyltransferase-like	F:GO:0008194; F:GO:0016740	F:UDP-glycosyltransferase activity; F:transferase activity
OG0010758	anthocyanidin 3-O-glucosyltransferase 5	F:GO:0008194	F:UDP-glycosyltransferase activity	EC:2.4; EC:2	Glycosyltransferases; Transferases
OG0030909	anthocyanidin reductase ((2S)-flavan-3-ol-forming)	P:GO:0006694; F:GO:0003854	P:steroid biosynthetic process; F:3-beta-hydroxy-delta5-steroid dehydrogenase activity	EC:1.1; EC:1; EC:1.1.1; EC:1.1.1.145	Acting on the CH-OH group of donors; Oxidoreductases; Acting on the CH-OH group of donors; 3-beta-hydroxy-Delta(5)-steroid dehydrogenase
OG0014167	anthocyanidin reductase ((2S)-flavan-3-ol-forming)-like	F:GO:0003824	F:catalytic activity
OG0014168	anthocyanidin reductase-like	F:GO:0033729	F:anthocyanidin reductase activity	EC:1.3; EC:1; EC:1.3.1.77; EC:1.3.1	Acting on the CH-CH group of donors; Oxidoreductases; Anthocyanidin reductase ((2R,3R)-flavan-3-ol-forming); Acting on the CH-CH group of donors
OG0031595	anthranilate N-methyltransferase	P:GO:0019438; P:GO:0032259; F:GO:0008171; F:GO:0008757; F:GO:0046983	P:aromatic compound biosynthetic process; P:methylation; F:O-methyltransferase activity; F:S-adenosylmethionine-dependent methyltransferase activity; F:protein dimerization activity	EC:2.1; EC:2; EC:2.1.1	Transferring one-carbon groups; Transferases; Transferring one-carbon groups
OG0010933	anthranilate N-methyltransferase-like	P:GO:0032259; F:GO:0008171; F:GO:0046983	P:methylation; F:O-methyltransferase activity; F:protein dimerization activity	EC:2.1; EC:2; EC:2.1.1	Transferring one-carbon groups; Transferases; Transferring one-carbon groups
OG0014376	anthranilate synthase alpha subunit 1, chloroplastic-like
OG0006684	anthranilate synthase alpha subunit 2, chloroplastic-like
OG0027462	anthranilate synthase alpha subunit 2, chloroplastic-like	P:GO:0000162; F:GO:0004049	P:tryptophan biosynthetic process; F:anthranilate synthase activity	EC:4.1; EC:4.1.3.27; EC:4; EC:4.1.3	Carbon-carbon lyases; Anthranilate synthase; Lyases; Carbon-carbon lyases
OG0029644	anthranilate synthase alpha subunit 2, chloroplastic-like	P:GO:0009058	P:biosynthetic process
OG0032442	anthranilate synthase alpha subunit 2, chloroplastic-like isoform X2
OG0008190	anti-sigma-I factor RsgI6-like	P:GO:0005975; F:GO:0004553	P:carbohydrate metabolic process; F:hydrolase activity, hydrolyzing O-glycosyl compounds	EC:3.2; EC:3; EC:3.2.1	Glycosylases; Hydrolases; Glycosylases
OG0013591	anti-sigma-I factor RsgI6-like	P:GO:0005975; F:GO:0004553	P:carbohydrate metabolic process; F:hydrolase activity, hydrolyzing O-glycosyl compounds	EC:3.2; EC:3; EC:3.2.1	Glycosylases; Hydrolases; Glycosylases
OG0028128	AP endonuclease 2	P:GO:0090305; F:GO:0004519; F:GO:0008270; F:GO:0046872; C:GO:0016020; C:GO:0016021	P:nucleic acid phosphodiester bond hydrolysis; F:endonuclease activity; F:zinc ion binding; F:metal ion binding; C:membrane; C:integral component of membrane
OG0011278	AP-1 complex subunit gamma-2 isoform X1	P:GO:0006886; P:GO:0016192; C:GO:0030121	P:intracellular protein transport; P:vesicle-mediated transport; C:AP-1 adaptor complex
OG0020885	AP-1 complex subunit gamma-2 isoform X1	P:GO:0006886; P:GO:0016192; C:GO:0030121	P:intracellular protein transport; P:vesicle-mediated transport; C:AP-1 adaptor complex
OG0001811	AP-1 complex subunit mu-2	P:GO:0006886; P:GO:0016192; C:GO:0030131	P:intracellular protein transport; P:vesicle-mediated transport; C:clathrin adaptor complex
OG0029578	AP-1 complex subunit mu-2	P:GO:0015031; P:GO:0016192; C:GO:0016020; C:GO:0031410; C:GO:0043231	P:protein transport; P:vesicle-mediated transport; C:membrane; C:cytoplasmic vesicle; C:intracellular membrane-bounded organelle
OG0006796	AP-2 complex subunit alpha-1-like	P:GO:0006886; P:GO:0072583; F:GO:0035615; C:GO:0030122	P:intracellular protein transport; P:clathrin-dependent endocytosis; F:clathrin adaptor activity; C:AP-2 adaptor complex
OG0001626	AP-2 complex subunit mu	P:GO:0006886; P:GO:0006897; P:GO:0022900; F:GO:0009055; F:GO:0051536; C:GO:0005829; C:GO:0005905; C:GO:0030131; C:GO:0031410; C:GO:0043231	P:intracellular protein transport; P:endocytosis; P:electron transport chain; F:electron transfer activity; F:iron-sulfur cluster binding; C:cytosol; C:clathrin-coated pit; C:clathrin adaptor complex; C:cytoplasmic vesicle; C:intracellular membrane-bounded organelle	EC:1	Oxidoreductases
OG0009981	AP-2 complex subunit sigma	P:GO:0006886; P:GO:0016192; C:GO:0016020; C:GO:0043231	P:intracellular protein transport; P:vesicle-mediated transport; C:membrane; C:intracellular membrane-bounded organelle
OG0031596	AP2/ERF and B3 domain-containing transcription factor RAV1-like	P:GO:0006355; F:GO:0003677; F:GO:0003700; C:GO:0005634	P:regulation of transcription, DNA-templated; F:DNA binding; F:DNA-binding transcription factor activity; C:nucleus
OG0013649	AP2/ERF domain-containing protein PFD0985w-like
OG0013787	AP2-like ethylene-responsive transcription factor AIL1	P:GO:0006355; F:GO:0003677; F:GO:0003700; C:GO:0005634	P:regulation of transcription, DNA-templated; F:DNA binding; F:DNA-binding transcription factor activity; C:nucleus
OG0004635	AP2-like ethylene-responsive transcription factor AIL1 isoform X3	P:GO:0006355; F:GO:0003677; F:GO:0003700; C:GO:0005634	P:regulation of transcription, DNA-templated; F:DNA binding; F:DNA-binding transcription factor activity; C:nucleus
OG0016064	AP2-like ethylene-responsive transcription factor AIL5	P:GO:0006355; F:GO:0003677; F:GO:0003700; C:GO:0005634	P:regulation of transcription, DNA-templated; F:DNA binding; F:DNA-binding transcription factor activity; C:nucleus
OG0006750	AP2-like ethylene-responsive transcription factor AIL6	P:GO:0006355; F:GO:0003677; F:GO:0003700; C:GO:0005634	P:regulation of transcription, DNA-templated; F:DNA binding; F:DNA-binding transcription factor activity; C:nucleus
OG0006955	AP2-like ethylene-responsive transcription factor AIL6	P:GO:0006355; F:GO:0003677; F:GO:0003700; C:GO:0005634	P:regulation of transcription, DNA-templated; F:DNA binding; F:DNA-binding transcription factor activity; C:nucleus
OG0025156	AP2-like ethylene-responsive transcription factor AIL6	P:GO:0006355; F:GO:0003677; F:GO:0003700; C:GO:0005634	P:regulation of transcription, DNA-templated; F:DNA binding; F:DNA-binding transcription factor activity; C:nucleus
OG0013906	AP2-like ethylene-responsive transcription factor ANT	P:GO:0006355; F:GO:0003677; F:GO:0003700; C:GO:0005634	P:regulation of transcription, DNA-templated; F:DNA binding; F:DNA-binding transcription factor activity; C:nucleus
OG0015627	AP2-like ethylene-responsive transcription factor ANT	P:GO:0006355; F:GO:0003677; F:GO:0003700; C:GO:0005634	P:regulation of transcription, DNA-templated; F:DNA binding; F:DNA-binding transcription factor activity; C:nucleus
OG0029029	AP2-like ethylene-responsive transcription factor ANT	P:GO:0006355; F:GO:0003677; F:GO:0003700; C:GO:0005634	P:regulation of transcription, DNA-templated; F:DNA binding; F:DNA-binding transcription factor activity; C:nucleus
OG0007716	AP2-like ethylene-responsive transcription factor ANT isoform X2	P:GO:0006355; F:GO:0003677; F:GO:0003700; C:GO:0005634	P:regulation of transcription, DNA-templated; F:DNA binding; F:DNA-binding transcription factor activity; C:nucleus
OG0006243	AP2-like ethylene-responsive transcription factor At1g16060	P:GO:0006355; F:GO:0003677; F:GO:0003700; C:GO:0005634	P:regulation of transcription, DNA-templated; F:DNA binding; F:DNA-binding transcription factor activity; C:nucleus
OG0016032	AP2-like ethylene-responsive transcription factor At1g16060	P:GO:0006355; F:GO:0003677; F:GO:0003700; C:GO:0005634	P:regulation of transcription, DNA-templated; F:DNA binding; F:DNA-binding transcription factor activity; C:nucleus
OG0020101	AP2-like ethylene-responsive transcription factor At1g16060	P:GO:0006355; F:GO:0003677; F:GO:0003700; C:GO:0005634	P:regulation of transcription, DNA-templated; F:DNA binding; F:DNA-binding transcription factor activity; C:nucleus
OG0009023	AP2-like ethylene-responsive transcription factor At1g79700	P:GO:0006355; F:GO:0003677; F:GO:0003700; C:GO:0005634	P:regulation of transcription, DNA-templated; F:DNA binding; F:DNA-binding transcription factor activity; C:nucleus
OG0016404	AP2-like ethylene-responsive transcription factor At1g79700	P:GO:0006355; F:GO:0003677; F:GO:0003700; C:GO:0005634	P:regulation of transcription, DNA-templated; F:DNA binding; F:DNA-binding transcription factor activity; C:nucleus
OG0007792	AP2-like ethylene-responsive transcription factor At2g41710 isoform X2
OG0011006	AP2-like ethylene-responsive transcription factor BBM1	P:GO:0006355; F:GO:0003677; F:GO:0003700; C:GO:0005634	P:regulation of transcription, DNA-templated; F:DNA binding; F:DNA-binding transcription factor activity; C:nucleus
OG0014694	AP2-like ethylene-responsive transcription factor PLT2	P:GO:0006355; F:GO:0003677; F:GO:0003700; C:GO:0005634	P:regulation of transcription, DNA-templated; F:DNA binding; F:DNA-binding transcription factor activity; C:nucleus
OG0003432	AP2-like ethylene-responsive transcription factor TOE3
OG0011989	AP2-like ethylene-responsive transcription factor TOE3 isoform X1	P:GO:0006355; F:GO:0003677; F:GO:0003700; C:GO:0005634	P:regulation of transcription, DNA-templated; F:DNA binding; F:DNA-binding transcription factor activity; C:nucleus
OG0015665	AP-3 complex subunit delta	P:GO:0006886; P:GO:0006903; P:GO:0007032; P:GO:0080171; P:GO:1990019; C:GO:0005794; C:GO:0030123	P:intracellular protein transport; P:vesicle targeting; P:endosome organization; P:lytic vacuole organization; P:protein storage vacuole organization; C:Golgi apparatus; C:AP-3 adaptor complex
OG0033127	AP-3 complex subunit mu	P:GO:0006886; P:GO:0016192; C:GO:0016021; C:GO:0030131	P:intracellular protein transport; P:vesicle-mediated transport; C:integral component of membrane; C:clathrin adaptor complex
OG0014145	AP-3 complex subunit mu isoform X1	P:GO:0006886; P:GO:0016192; C:GO:0030131	P:intracellular protein transport; P:vesicle-mediated transport; C:clathrin adaptor complex
OG0014915	AP-3 complex subunit mu-like isoform X1
OG0002567	AP-3 complex subunit sigma	P:GO:0006886; P:GO:0016192; C:GO:0030117	P:intracellular protein transport; P:vesicle-mediated transport; C:membrane coat
OG0009459	AP-4 complex subunit epsilon	P:GO:0006886; P:GO:0006898; F:GO:0140312; C:GO:0005794; C:GO:0030124	P:intracellular protein transport; P:receptor-mediated endocytosis; F:cargo adaptor activity; C:Golgi apparatus; C:AP-4 adaptor complex
OG0025402	AP-4 complex subunit epsilon	P:GO:0006886; P:GO:0016192; C:GO:0005794; C:GO:0030124	P:intracellular protein transport; P:vesicle-mediated transport; C:Golgi apparatus; C:AP-4 adaptor complex
OG0022093	AP-4 complex subunit mu isoform X2
OG0011703	AP-4 complex subunit sigma	P:GO:0006886; P:GO:0016192; C:GO:0016020; C:GO:0043231	P:intracellular protein transport; P:vesicle-mediated transport; C:membrane; C:intracellular membrane-bounded organelle
OG0007100	AP-5 complex subunit beta-1	P:GO:0015031; P:GO:0016197	P:protein transport; P:endosomal transport
OG0032165	AP-5 complex subunit mu	C:GO:0016020	C:membrane
OG0005048	AP-5 complex subunit mu isoform X1	C:GO:0016020	C:membrane
OG0030464	AP-5 complex subunit mu isoform X2	C:GO:0016020	C:membrane
OG0007622	APO protein 1, chloroplastic-like	P:GO:0000373; P:GO:0009658; P:GO:0010468; P:GO:0015979; F:GO:0003723; F:GO:0008270; C:GO:0009507	P:Group II intron splicing; P:chloroplast organization; P:regulation of gene expression; P:photosynthesis; F:RNA binding; F:zinc ion binding; C:chloroplast
OG0011457	APO protein 2, chloroplastic	F:GO:0003723	F:RNA binding
OG0014667	APO protein 3, mitochondrial	F:GO:0003723	F:RNA binding
OG0026284	APO protein 3, mitochondrial isoform X1	F:GO:0003723	F:RNA binding
OG0024457	APOBEC/CMP deaminase, zinc-binding	F:GO:0008270; F:GO:0016787	F:zinc ion binding; F:hydrolase activity	EC:3	Hydrolases
OG0025051	apoptosis inhibitor 5-like protein API5
OG0014611	apoptosis-inducing factor homolog A-like	P:GO:0022904; F:GO:0004174; F:GO:0050660; C:GO:0005737	P:respiratory electron transport chain; F:electron-transferring-flavoprotein dehydrogenase activity; F:flavin adenine dinucleotide binding; C:cytoplasm	EC:1.5.5; EC:1.5; EC:1; EC:1.5.5.1	Acting on the CH-NH group of donors; Acting on the CH-NH group of donors; Oxidoreductases; Electron-transferring-flavoprotein dehydrogenase
OG0014613	apoptosis-inducing factor homolog A-like isoform X1	F:GO:0016491	F:oxidoreductase activity	EC:1	Oxidoreductases
OG0014410	apoptotic chromatin condensation inducer in the nucleus	F:GO:0003676	F:nucleic acid binding
OG0004921	apoptotic chromatin condensation inducer in the nucleus isoform X1	F:GO:0003677; F:GO:0046872	F:DNA binding; F:metal ion binding
OG0011335	apyrase 2-like	F:GO:0005524; F:GO:0016787; C:GO:0016021	F:ATP binding; F:hydrolase activity; C:integral component of membrane	EC:3	Hydrolases
OG0012626	aquaporin NIP	P:GO:0055085; F:GO:0015267; C:GO:0016021	P:transmembrane transport; F:channel activity; C:integral component of membrane	EC:7	Translocases
OG0015309	Aquaporin NIP1-2	P:GO:0055085; F:GO:0015267; C:GO:0016021	P:transmembrane transport; F:channel activity; C:integral component of membrane	EC:7	Translocases
OG0009102	aquaporin NIP2-1-like	P:GO:0055085; F:GO:0015267; C:GO:0016021	P:transmembrane transport; F:channel activity; C:integral component of membrane	EC:7	Translocases
OG0031528	aquaporin NIP6-1 isoform X3	P:GO:0055085; F:GO:0015267; C:GO:0016021	P:transmembrane transport; F:channel activity; C:integral component of membrane	EC:7	Translocases
OG0013685	aquaporin NIP6-1-like	P:GO:0055085; F:GO:0015267; C:GO:0016021	P:transmembrane transport; F:channel activity; C:integral component of membrane	EC:7	Translocases
OG0032050	aquaporin NIP6-1-like	C:GO:0016020	C:membrane
OG0028871	aquaporin PIP2-1-like	P:GO:0055085; F:GO:0015267; C:GO:0016021	P:transmembrane transport; F:channel activity; C:integral component of membrane	EC:7	Translocases
OG0031521	aquaporin PIP2-1-like	P:GO:0055085; F:GO:0015267; C:GO:0016021	P:transmembrane transport; F:channel activity; C:integral component of membrane	EC:7	Translocases
OG0025438	aquaporin SIP1-1-like	P:GO:0055085; F:GO:0015267; C:GO:0016021	P:transmembrane transport; F:channel activity; C:integral component of membrane	EC:7	Translocases
OG0011334	aquaporin SIP1-2-like	P:GO:0055085; F:GO:0015267; C:GO:0016021	P:transmembrane transport; F:channel activity; C:integral component of membrane	EC:7	Translocases
OG0019181	aquaporin TIP1-1-like	P:GO:0055085; F:GO:0015267; C:GO:0016020; C:GO:0016021	P:transmembrane transport; F:channel activity; C:membrane; C:integral component of membrane
OG0025882	aquaporin TIP1-1-like	P:GO:0055085; F:GO:0015267; C:GO:0016021	P:transmembrane transport; F:channel activity; C:integral component of membrane	EC:7	Translocases
OG0013561	aquaporin TIP1-2-like	P:GO:0055085; F:GO:0015267; C:GO:0016021	P:transmembrane transport; F:channel activity; C:integral component of membrane	EC:7	Translocases
OG0008758	aquaporin TIP1-3	P:GO:0006833; P:GO:0071918; F:GO:0015204; F:GO:0015250; C:GO:0016021	P:water transport; P:urea transmembrane transport; F:urea transmembrane transporter activity; F:water channel activity; C:integral component of membrane	EC:7	Translocases
OG0012461	aquaporin TIP1-3-like	P:GO:0006833; P:GO:0055085; F:GO:0015250; C:GO:0016021	P:water transport; P:transmembrane transport; F:water channel activity; C:integral component of membrane	EC:7	Translocases
OG0001670	aquaporin TIP2-1	P:GO:0006833; P:GO:0055085; F:GO:0015250; C:GO:0016021	P:water transport; P:transmembrane transport; F:water channel activity; C:integral component of membrane	EC:7	Translocases
OG0026155	arabinogalactan peptide 14-like
OG0013308	arabinogalactan protein 41	C:GO:0016021	C:integral component of membrane
OG0012366	arabinogalactan protein 41-like	C:GO:0016021	C:integral component of membrane
OG0013633	arabinosyltransferase RRA3-like	P:GO:0071555; F:GO:0016757; C:GO:0000139; C:GO:0016021	P:cell wall organization; F:glycosyltransferase activity; C:Golgi membrane; C:integral component of membrane	EC:2.4; EC:2	Glycosyltransferases; Transferases
OG0011734	ARF guanine-nucleotide exchange factor GNL2	P:GO:0032012; F:GO:0005085; C:GO:0005829; C:GO:0016021	P:regulation of ARF protein signal transduction; F:guanyl-nucleotide exchange factor activity; C:cytosol; C:integral component of membrane
OG0004197	ARF guanine-nucleotide exchange factor GNOM	P:GO:0032012; F:GO:0005085; C:GO:0005829; C:GO:0016020	P:regulation of ARF protein signal transduction; F:guanyl-nucleotide exchange factor activity; C:cytosol; C:membrane
OG0007373	ARF guanine-nucleotide exchange factor GNOM-like	P:GO:0032012; F:GO:0005085; C:GO:0005829; C:GO:0016020	P:regulation of ARF protein signal transduction; F:guanyl-nucleotide exchange factor activity; C:cytosol; C:membrane
OG0022309	ARF guanine-nucleotide exchange factor GNOM-like	P:GO:0032012; F:GO:0005085; C:GO:0005829; C:GO:0016020	P:regulation of ARF protein signal transduction; F:guanyl-nucleotide exchange factor activity; C:cytosol; C:membrane
OG0030189	Arf/Sar family	F:GO:0005525; C:GO:0016020	F:GTP binding; C:membrane
OG0022790	arginase 1, mitochondrial	F:GO:0016813; F:GO:0046872	F:hydrolase activity, acting on carbon-nitrogen (but not peptide) bonds, in linear amidines; F:metal ion binding	EC:3.5.3; EC:3.5; EC:3	Acting on carbon-nitrogen bonds, other than peptide bonds; Acting on carbon-nitrogen bonds, other than peptide bonds; Hydrolases
OG0003440	arginine and glutamate-rich protein 1	C:GO:0016021	C:integral component of membrane
OG0023226	arginine biosynthesis bifunctional protein ArgJ, chloroplastic	P:GO:0006526; F:GO:0004042; F:GO:0004358; F:GO:0103045; C:GO:0009507	P:arginine biosynthetic process; F:acetyl-CoA:L-glutamate N-acetyltransferase activity; F:glutamate N-acetyltransferase activity; F:methione N-acyltransferase activity; C:chloroplast	EC:2.3; EC:2.3.1.1; EC:2; EC:2.3.1; EC:2.3.1.35	Acyltransferases; Amino-acid N-acetyltransferase; Transferases; Acyltransferases; Glutamate N-acetyltransferase
OG0029205	arginine decarboxylase	P:GO:0006527; P:GO:0008295; P:GO:0009409; F:GO:0008792	P:arginine catabolic process; P:spermidine biosynthetic process; P:response to cold; F:arginine decarboxylase activity	EC:4.1.1; EC:4.1; EC:4; EC:4.1.1.19	Carbon-carbon lyases; Carbon-carbon lyases; Lyases; Arginine decarboxylase
OG0024052	arginine decarboxylase-like	F:GO:0003824	F:catalytic activity
OG0025249	arginine decarboxylase-like	F:GO:0003824	F:catalytic activity
OG0030285	arginine-glutamic acid dipeptide repeats protein
OG0027324	arginine-glutamic acid dipeptide repeats protein isoform X1	C:GO:0005634	C:nucleus
OG0031360	arginine--tRNA ligase, chloroplastic/mitochondrial-like	P:GO:0006420; F:GO:0004814; F:GO:0005524; C:GO:0005737	P:arginyl-tRNA aminoacylation; F:arginine-tRNA ligase activity; F:ATP binding; C:cytoplasm	EC:6.1; EC:6.1.1; EC:6; EC:6.1.1.19	Forming carbon-oxygen bonds; Forming carbon-oxygen bonds; Ligases; Arginine--tRNA ligase
OG0023344	arginine--tRNA ligase, cytoplasmic-like	P:GO:0006418; F:GO:0000166; F:GO:0004812	P:tRNA aminoacylation for protein translation; F:nucleotide binding; F:aminoacyl-tRNA ligase activity	EC:6.1; EC:6.1.1; EC:6	Forming carbon-oxygen bonds; Forming carbon-oxygen bonds; Ligases
OG0024368	argininosuccinate lyase, chloroplastic	P:GO:0044238; P:GO:0044249; P:GO:1901576; F:GO:0003824; C:GO:0016020	P:primary metabolic process; P:cellular biosynthetic process; P:organic substance biosynthetic process; F:catalytic activity; C:membrane
OG0025366	argininosuccinate lyase, chloroplastic	P:GO:0006661; F:GO:0003824; C:GO:0070772	P:phosphatidylinositol biosynthetic process; F:catalytic activity; C:PAS complex
OG0010443	ARM REPEAT PROTEIN INTERACTING WITH ABF2-like	P:GO:0009308; F:GO:0005507; F:GO:0008131; F:GO:0048038; F:GO:0052593; F:GO:0052594; F:GO:0052595; F:GO:0052596	P:amine metabolic process; F:copper ion binding; F:primary amine oxidase activity; F:quinone binding; F:tryptamine:oxygen oxidoreductase (deaminating) activity; F:aminoacetone:oxygen oxidoreductase(deaminating) activity; F:aliphatic-amine oxidase activity; F:phenethylamine:oxygen oxidoreductase (deaminating) activity	EC:1.4; EC:1.4.3; EC:1; EC:1.4.3.21	Acting on the CH-NH(2) group of donors; Acting on the CH-NH(2) group of donors; Oxidoreductases; Primary-amine oxidase
OG0015589	ARM REPEAT PROTEIN INTERACTING WITH ABF2-like
OG0032956	Arm repeat protein with ABF2
OG0009241	armadillo repeat-containing protein 6
OG0010709	armadillo repeat-containing protein 7-like isoform X1
OG0004481	Armadillo-type fold
OG0005883	Armadillo-type fold
OG0007158	Armadillo-type fold	C:GO:0016021	C:integral component of membrane
OG0008696	Armadillo-type fold	P:GO:0006338; C:GO:0016514; C:GO:0035060	P:chromatin remodeling; C:SWI/SNF complex; C:brahma complex
OG0010567	Armadillo-type fold
OG0010912	Armadillo-type fold	C:GO:0016021	C:integral component of membrane
OG0013510	Armadillo-type fold
OG0013530	Armadillo-type fold	C:GO:0009941; C:GO:0016021	C:chloroplast envelope; C:integral component of membrane
OG0021305	Armadillo-type fold
OG0028127	Armadillo-type fold	P:GO:0016567; F:GO:0004842	P:protein ubiquitination; F:ubiquitin-protein transferase activity	EC:2	Transferases
OG0031916	Armadillo-type fold
OG0032012	Armadillo-type fold
OG0010891	arogenate dehydratase/prephenate dehydratase 1, chloroplastic-like	P:GO:0009094; F:GO:0004664; F:GO:0047769; C:GO:0009570	P:L-phenylalanine biosynthetic process; F:prephenate dehydratase activity; F:arogenate dehydratase activity; C:chloroplast stroma	EC:4.2.1.51; EC:4.2.1; EC:4.2; EC:4; EC:4.2.1.91	Prephenate dehydratase; Carbon-oxygen lyases; Carbon-oxygen lyases; Lyases; Arogenate dehydratase
OG0010892	arogenate dehydratase/prephenate dehydratase 1, chloroplastic-like	P:GO:0009094; F:GO:0004664; F:GO:0047769; C:GO:0009570	P:L-phenylalanine biosynthetic process; F:prephenate dehydratase activity; F:arogenate dehydratase activity; C:chloroplast stroma	EC:4.2.1.51; EC:4.2.1; EC:4.2; EC:4; EC:4.2.1.91	Prephenate dehydratase; Carbon-oxygen lyases; Carbon-oxygen lyases; Lyases; Arogenate dehydratase
OG0014737	arogenate dehydratase/prephenate dehydratase 2, chloroplastic-like	P:GO:0009094; F:GO:0004664; F:GO:0047769; C:GO:0009570	P:L-phenylalanine biosynthetic process; F:prephenate dehydratase activity; F:arogenate dehydratase activity; C:chloroplast stroma	EC:4.2.1.51; EC:4.2.1; EC:4.2; EC:4; EC:4.2.1.91	Prephenate dehydratase; Carbon-oxygen lyases; Carbon-oxygen lyases; Lyases; Arogenate dehydratase
OG0000847	arogenate dehydratase/prephenate dehydratase 6 chloroplastic	P:GO:0016053; P:GO:1901566	P:organic acid biosynthetic process; P:organonitrogen compound biosynthetic process
OG0012172	arogenate dehydrogenase 1, chloroplastic	P:GO:0006571; F:GO:0004665; F:GO:0008977	P:tyrosine biosynthetic process; F:prephenate dehydrogenase (NADP+) activity; F:prephenate dehydrogenase (NAD+) activity	EC:1.3; EC:1; EC:1.3.1; EC:1.3.1.12; EC:1.3.1.13	Acting on the CH-CH group of donors; Oxidoreductases; Acting on the CH-CH group of donors; Prephenate dehydrogenase; Prephenate dehydrogenase (NADP(+))
OG0014401	arogenate dehydrogenase 1, chloroplastic-like	P:GO:0006571; F:GO:0004665; F:GO:0008977	P:tyrosine biosynthetic process; F:prephenate dehydrogenase (NADP+) activity; F:prephenate dehydrogenase (NAD+) activity	EC:1.3; EC:1; EC:1.3.1; EC:1.3.1.12; EC:1.3.1.13	Acting on the CH-CH group of donors; Oxidoreductases; Acting on the CH-CH group of donors; Prephenate dehydrogenase; Prephenate dehydrogenase (NADP(+))
OG0009737	arsenite-transporting ATPase
OG0022394	ascorbate transporter, chloroplastic	P:GO:0055085; F:GO:0022857; C:GO:0016021	P:transmembrane transport; F:transmembrane transporter activity; C:integral component of membrane	EC:7	Translocases
OG0008569	ascorbate transporter, chloroplastic-like	P:GO:0055085; F:GO:0022857; C:GO:0016021	P:transmembrane transport; F:transmembrane transporter activity; C:integral component of membrane	EC:7	Translocases
OG0024363	asparagine synthetase domain-containing protein 1 isoform X1	P:GO:0006529; F:GO:0004066	P:asparagine biosynthetic process; F:asparagine synthase (glutamine-hydrolyzing) activity	EC:6.3.5.4; EC:6.3; EC:6; EC:6.3.5	Asparagine synthase (glutamine-hydrolyzing); Forming carbon-nitrogen bonds; Ligases; Forming carbon-nitrogen bonds
OG0010417	asparagine--tRNA ligase, chloroplastic/mitochondrial isoform X1	P:GO:0006421; F:GO:0003677; F:GO:0004816; F:GO:0005524	P:asparaginyl-tRNA aminoacylation; F:DNA binding; F:asparagine-tRNA ligase activity; F:ATP binding	EC:6.1; EC:6.1.1.22; EC:6.1.1; EC:6	Forming carbon-oxygen bonds; Asparagine--tRNA ligase; Forming carbon-oxygen bonds; Ligases
OG0006786	asparagine--tRNA ligase, cytoplasmic 1	P:GO:0006421; F:GO:0003677; F:GO:0004816; F:GO:0005524	P:asparaginyl-tRNA aminoacylation; F:DNA binding; F:asparagine-tRNA ligase activity; F:ATP binding	EC:6.1; EC:6.1.1.22; EC:6.1.1; EC:6	Forming carbon-oxygen bonds; Asparagine--tRNA ligase; Forming carbon-oxygen bonds; Ligases
OG0029594	asparagine--tRNA ligase, cytoplasmic 1	P:GO:0006412; F:GO:0016874; F:GO:0097159; F:GO:1901363	P:translation; F:ligase activity; F:organic cyclic compound binding; F:heterocyclic compound binding	EC:6	Ligases
OG0007006	asparagine--tRNA ligase, cytoplasmic 2 isoform X1	P:GO:0006418; F:GO:0004812; F:GO:0005524	P:tRNA aminoacylation for protein translation; F:aminoacyl-tRNA ligase activity; F:ATP binding	EC:6.1; EC:6.1.1; EC:6	Forming carbon-oxygen bonds; Forming carbon-oxygen bonds; Ligases
OG0032364	asparaginyl-tRNA synthetase	P:GO:0006412; F:GO:0097159; F:GO:1901363	P:translation; F:organic cyclic compound binding; F:heterocyclic compound binding
OG0032690	asparaginyl-tRNA synthetase	P:GO:0006421; F:GO:0003677; F:GO:0004816; F:GO:0005524	P:asparaginyl-tRNA aminoacylation; F:DNA binding; F:asparagine-tRNA ligase activity; F:ATP binding	EC:6.1; EC:6.1.1.22; EC:6.1.1; EC:6	Forming carbon-oxygen bonds; Asparagine--tRNA ligase; Forming carbon-oxygen bonds; Ligases
OG0006254	aspartate aminotransferase	P:GO:0009058; F:GO:0008483; F:GO:0030170	P:biosynthetic process; F:transaminase activity; F:pyridoxal phosphate binding	EC:2.6.1; EC:2; EC:2.6	Transferring nitrogenous groups; Transferases; Transferring nitrogenous groups
OG0006535	aspartate aminotransferase	P:GO:0009058; F:GO:0008483; F:GO:0030170	P:biosynthetic process; F:transaminase activity; F:pyridoxal phosphate binding	EC:2.6.1; EC:2; EC:2.6	Transferring nitrogenous groups; Transferases; Transferring nitrogenous groups
OG0015848	aspartate aminotransferase 1	P:GO:0006520; P:GO:0009058; F:GO:0004069; F:GO:0030170	P:cellular amino acid metabolic process; P:biosynthetic process; F:L-aspartate:2-oxoglutarate aminotransferase activity; F:pyridoxal phosphate binding	EC:2.6.1; EC:2; EC:2.6; EC:2.6.1.1	Transferring nitrogenous groups; Transferases; Transferring nitrogenous groups; Aspartate transaminase
OG0013846	aspartate aminotransferase P2, mitochondrial
OG0029326	Aspartate aminotransferase, mitochondrial	P:GO:0006520; P:GO:0009058; F:GO:0003824; F:GO:0004069; F:GO:0008483; F:GO:0016740; F:GO:0030170	P:cellular amino acid metabolic process; P:biosynthetic process; F:catalytic activity; F:L-aspartate:2-oxoglutarate aminotransferase activity; F:transaminase activity; F:transferase activity; F:pyridoxal phosphate binding
OG0029799	aspartate aminotransferase, mitochondrial	P:GO:0006520; P:GO:0009058; P:GO:0046686; F:GO:0004069; F:GO:0005507; F:GO:0030170; C:GO:0005739	P:cellular amino acid metabolic process; P:biosynthetic process; P:response to cadmium ion; F:L-aspartate:2-oxoglutarate aminotransferase activity; F:copper ion binding; F:pyridoxal phosphate binding; C:mitochondrion	EC:2.6.1; EC:2; EC:2.6; EC:2.6.1.1	Transferring nitrogenous groups; Transferases; Transferring nitrogenous groups; Aspartate transaminase
OG0008592	aspartate aminotransferase, mitochondrial-like	P:GO:0006520; P:GO:0009058; F:GO:0004069; F:GO:0030170	P:cellular amino acid metabolic process; P:biosynthetic process; F:L-aspartate:2-oxoglutarate aminotransferase activity; F:pyridoxal phosphate binding	EC:2.6.1; EC:2; EC:2.6; EC:2.6.1.1	Transferring nitrogenous groups; Transferases; Transferring nitrogenous groups; Aspartate transaminase
OG0027481	Aspartate carbamoyltransferase 1, chloroplastic	P:GO:0006207; P:GO:0006520; P:GO:0044205; F:GO:0004070; F:GO:0016597; C:GO:0005829	P:'de novo' pyrimidine nucleobase biosynthetic process; P:cellular amino acid metabolic process; P:'de novo' UMP biosynthetic process; F:aspartate carbamoyltransferase activity; F:amino acid binding; C:cytosol	EC:2.1; EC:2.1.3.2; EC:2; EC:2.1.3	Transferring one-carbon groups; Aspartate carbamoyltransferase; Transferases; Transferring one-carbon groups
OG0029542	aspartate, glycine, lysine and serine-rich protein-like	F:GO:0003676; F:GO:0008270	F:nucleic acid binding; F:zinc ion binding
OG0030483	aspartate, glycine, lysine and serine-rich protein-like	F:GO:0003676; F:GO:0008270; C:GO:0016020	F:nucleic acid binding; F:zinc ion binding; C:membrane
OG0006329	aspartate-semialdehyde dehydrogenase	P:GO:0009086; P:GO:0009088; P:GO:0009089; P:GO:0009097; F:GO:0004073; F:GO:0046983; F:GO:0050661; F:GO:0051287	P:methionine biosynthetic process; P:threonine biosynthetic process; P:lysine biosynthetic process via diaminopimelate; P:isoleucine biosynthetic process; F:aspartate-semialdehyde dehydrogenase activity; F:protein dimerization activity; F:NADP binding; F:NAD binding	EC:1.2; EC:1; EC:1.2.1.11; EC:1.2.1	Acting on the aldehyde or oxo group of donors; Oxidoreductases; Aspartate-semialdehyde dehydrogenase; Acting on the aldehyde or oxo group of donors
OG0013866	aspartate--tRNA ligase 2, cytoplasmic	P:GO:0006422; F:GO:0003677; F:GO:0004815; F:GO:0005524; C:GO:0005737	P:aspartyl-tRNA aminoacylation; F:DNA binding; F:aspartate-tRNA ligase activity; F:ATP binding; C:cytoplasm	EC:6.1; EC:6.1.1.12; EC:6.1.1; EC:6	Forming carbon-oxygen bonds; Aspartate--tRNA ligase; Forming carbon-oxygen bonds; Ligases
OG0029380	aspartate--tRNA ligase, chloroplastic/mitochondrial	P:GO:0006412; F:GO:0000166; F:GO:0003676; F:GO:0016874; C:GO:0005737; C:GO:0043231	P:translation; F:nucleotide binding; F:nucleic acid binding; F:ligase activity; C:cytoplasm; C:intracellular membrane-bounded organelle	EC:6	Ligases
OG0028519	aspartate--tRNA ligase, chloroplastic/mitochondrial-like
OG0016950	aspartic proteinase	P:GO:0006508; P:GO:0006629; F:GO:0004190	P:proteolysis; P:lipid metabolic process; F:aspartic-type endopeptidase activity	EC:3.4.99; EC:3.4.23.1; EC:3.4.23; EC:3.4.23.32; EC:3.4.23.43; EC:3.4.23.20; EC:3.4.23.25; EC:3.4.23.36; EC:3.4.23.4; EC:3.4.23.35; EC:3.4.23.5; EC:3.4.23.34; EC:3.4.23.15; EC:3.4; EC:3	Acting on peptide bonds (peptidases); Pepsin A; Acting on peptide bonds (peptidases); Scytalidopepsin B; Prepilin peptidase; Penicillopepsin; Saccharopepsin; Signal peptidase II; Chymosin; Barrierpepsin; Cathepsin D; Cathepsin E; Renin; Acting on peptide bonds (peptidases); Hydrolases
OG0010889	aspartic proteinase A1-like	P:GO:0006508; P:GO:0006629; F:GO:0004190	P:proteolysis; P:lipid metabolic process; F:aspartic-type endopeptidase activity	EC:3.4.99; EC:3.4.23.1; EC:3.4.23; EC:3.4.23.32; EC:3.4.23.43; EC:3.4.23.20; EC:3.4.23.25; EC:3.4.23.36; EC:3.4.23.4; EC:3.4.23.35; EC:3.4.23.5; EC:3.4.23.34; EC:3.4.23.15; EC:3.4; EC:3	Acting on peptide bonds (peptidases); Pepsin A; Acting on peptide bonds (peptidases); Scytalidopepsin B; Prepilin peptidase; Penicillopepsin; Saccharopepsin; Signal peptidase II; Chymosin; Barrierpepsin; Cathepsin D; Cathepsin E; Renin; Acting on peptide bonds (peptidases); Hydrolases
OG0002587	aspartic proteinase Asp1-like
OG0011575	aspartic proteinase Asp1-like	P:GO:0006508; F:GO:0004190	P:proteolysis; F:aspartic-type endopeptidase activity	EC:3.4.99; EC:3.4.23.1; EC:3.4.23; EC:3.4.23.32; EC:3.4.23.43; EC:3.4.23.20; EC:3.4.23.25; EC:3.4.23.36; EC:3.4.23.4; EC:3.4.23.35; EC:3.4.23.5; EC:3.4.23.34; EC:3.4.23.15; EC:3.4; EC:3	Acting on peptide bonds (peptidases); Pepsin A; Acting on peptide bonds (peptidases); Scytalidopepsin B; Prepilin peptidase; Penicillopepsin; Saccharopepsin; Signal peptidase II; Chymosin; Barrierpepsin; Cathepsin D; Cathepsin E; Renin; Acting on peptide bonds (peptidases); Hydrolases
OG0011133	aspartic proteinase Asp1-like isoform X1	P:GO:0006508; F:GO:0004190	P:proteolysis; F:aspartic-type endopeptidase activity	EC:3.4.99; EC:3.4.23.1; EC:3.4.23; EC:3.4.23.32; EC:3.4.23.43; EC:3.4.23.20; EC:3.4.23.25; EC:3.4.23.36; EC:3.4.23.4; EC:3.4.23.35; EC:3.4.23.5; EC:3.4.23.34; EC:3.4.23.15; EC:3.4; EC:3	Acting on peptide bonds (peptidases); Pepsin A; Acting on peptide bonds (peptidases); Scytalidopepsin B; Prepilin peptidase; Penicillopepsin; Saccharopepsin; Signal peptidase II; Chymosin; Barrierpepsin; Cathepsin D; Cathepsin E; Renin; Acting on peptide bonds (peptidases); Hydrolases
OG0003575	aspartic proteinase CDR1-like	P:GO:0006508; F:GO:0004190	P:proteolysis; F:aspartic-type endopeptidase activity	EC:3.4.99; EC:3.4.23.1; EC:3.4.23; EC:3.4.23.32; EC:3.4.23.43; EC:3.4.23.20; EC:3.4.23.25; EC:3.4.23.36; EC:3.4.23.4; EC:3.4.23.35; EC:3.4.23.5; EC:3.4.23.34; EC:3.4.23.15; EC:3.4; EC:3	Acting on peptide bonds (peptidases); Pepsin A; Acting on peptide bonds (peptidases); Scytalidopepsin B; Prepilin peptidase; Penicillopepsin; Saccharopepsin; Signal peptidase II; Chymosin; Barrierpepsin; Cathepsin D; Cathepsin E; Renin; Acting on peptide bonds (peptidases); Hydrolases
OG0009611	aspartic proteinase CDR1-like	P:GO:0006508; F:GO:0004190; C:GO:0016021	P:proteolysis; F:aspartic-type endopeptidase activity; C:integral component of membrane	EC:3.4.99; EC:3.4.23.1; EC:3.4.23; EC:3.4.23.32; EC:3.4.23.43; EC:3.4.23.20; EC:3.4.23.25; EC:3.4.23.36; EC:3.4.23.4; EC:3.4.23.35; EC:3.4.23.5; EC:3.4.23.34; EC:3.4.23.15; EC:3.4; EC:3	Acting on peptide bonds (peptidases); Pepsin A; Acting on peptide bonds (peptidases); Scytalidopepsin B; Prepilin peptidase; Penicillopepsin; Saccharopepsin; Signal peptidase II; Chymosin; Barrierpepsin; Cathepsin D; Cathepsin E; Renin; Acting on peptide bonds (peptidases); Hydrolases
OG0029714	aspartic proteinase CDR1-like	P:GO:0006508; F:GO:0004190; C:GO:0016021	P:proteolysis; F:aspartic-type endopeptidase activity; C:integral component of membrane	EC:3.4.99; EC:3.4.23.1; EC:3.4.23; EC:3.4.23.32; EC:3.4.23.43; EC:3.4.23.20; EC:3.4.23.25; EC:3.4.23.36; EC:3.4.23.4; EC:3.4.23.35; EC:3.4.23.5; EC:3.4.23.34; EC:3.4.23.15; EC:3.4; EC:3	Acting on peptide bonds (peptidases); Pepsin A; Acting on peptide bonds (peptidases); Scytalidopepsin B; Prepilin peptidase; Penicillopepsin; Saccharopepsin; Signal peptidase II; Chymosin; Barrierpepsin; Cathepsin D; Cathepsin E; Renin; Acting on peptide bonds (peptidases); Hydrolases
OG0030691	aspartic proteinase CDR1-like	P:GO:0006508; F:GO:0004190	P:proteolysis; F:aspartic-type endopeptidase activity	EC:3.4.99; EC:3.4.23.1; EC:3.4.23; EC:3.4.23.32; EC:3.4.23.43; EC:3.4.23.20; EC:3.4.23.25; EC:3.4.23.36; EC:3.4.23.4; EC:3.4.23.35; EC:3.4.23.5; EC:3.4.23.34; EC:3.4.23.15; EC:3.4; EC:3	Acting on peptide bonds (peptidases); Pepsin A; Acting on peptide bonds (peptidases); Scytalidopepsin B; Prepilin peptidase; Penicillopepsin; Saccharopepsin; Signal peptidase II; Chymosin; Barrierpepsin; Cathepsin D; Cathepsin E; Renin; Acting on peptide bonds (peptidases); Hydrolases
OG0030053	aspartic proteinase nepenthesin-1-like isoform X2	P:GO:0006508; F:GO:0004190; C:GO:0016021	P:proteolysis; F:aspartic-type endopeptidase activity; C:integral component of membrane	EC:3.4.99; EC:3.4.23.1; EC:3.4.23; EC:3.4.23.32; EC:3.4.23.43; EC:3.4.23.20; EC:3.4.23.25; EC:3.4.23.36; EC:3.4.23.4; EC:3.4.23.35; EC:3.4.23.5; EC:3.4.23.34; EC:3.4.23.15; EC:3.4; EC:3	Acting on peptide bonds (peptidases); Pepsin A; Acting on peptide bonds (peptidases); Scytalidopepsin B; Prepilin peptidase; Penicillopepsin; Saccharopepsin; Signal peptidase II; Chymosin; Barrierpepsin; Cathepsin D; Cathepsin E; Renin; Acting on peptide bonds (peptidases); Hydrolases
OG0021882	aspartic proteinase-like isoform X1	P:GO:0006508; P:GO:0006629; F:GO:0004190	P:proteolysis; P:lipid metabolic process; F:aspartic-type endopeptidase activity	EC:3.4.99; EC:3.4.23.1; EC:3.4.23; EC:3.4.23.32; EC:3.4.23.43; EC:3.4.23.20; EC:3.4.23.25; EC:3.4.23.36; EC:3.4.23.4; EC:3.4.23.35; EC:3.4.23.5; EC:3.4.23.34; EC:3.4.23.15; EC:3.4; EC:3	Acting on peptide bonds (peptidases); Pepsin A; Acting on peptide bonds (peptidases); Scytalidopepsin B; Prepilin peptidase; Penicillopepsin; Saccharopepsin; Signal peptidase II; Chymosin; Barrierpepsin; Cathepsin D; Cathepsin E; Renin; Acting on peptide bonds (peptidases); Hydrolases
OG0014411	aspartic proteinase-like protein 1	P:GO:0006508; F:GO:0004190	P:proteolysis; F:aspartic-type endopeptidase activity	EC:3.4.99; EC:3.4.23.1; EC:3.4.23; EC:3.4.23.32; EC:3.4.23.43; EC:3.4.23.20; EC:3.4.23.25; EC:3.4.23.36; EC:3.4.23.4; EC:3.4.23.35; EC:3.4.23.5; EC:3.4.23.34; EC:3.4.23.15; EC:3.4; EC:3	Acting on peptide bonds (peptidases); Pepsin A; Acting on peptide bonds (peptidases); Scytalidopepsin B; Prepilin peptidase; Penicillopepsin; Saccharopepsin; Signal peptidase II; Chymosin; Barrierpepsin; Cathepsin D; Cathepsin E; Renin; Acting on peptide bonds (peptidases); Hydrolases
OG0004486	aspartic proteinase-like protein 2	P:GO:0006508; F:GO:0004190; C:GO:0016021	P:proteolysis; F:aspartic-type endopeptidase activity; C:integral component of membrane	EC:3.4.99; EC:3.4.23.1; EC:3.4.23; EC:3.4.23.32; EC:3.4.23.43; EC:3.4.23.20; EC:3.4.23.25; EC:3.4.23.36; EC:3.4.23.4; EC:3.4.23.35; EC:3.4.23.5; EC:3.4.23.34; EC:3.4.23.15; EC:3.4; EC:3	Acting on peptide bonds (peptidases); Pepsin A; Acting on peptide bonds (peptidases); Scytalidopepsin B; Prepilin peptidase; Penicillopepsin; Saccharopepsin; Signal peptidase II; Chymosin; Barrierpepsin; Cathepsin D; Cathepsin E; Renin; Acting on peptide bonds (peptidases); Hydrolases
OG0011011	aspartic proteinase-like protein 2	P:GO:0006508; F:GO:0004190; C:GO:0016021	P:proteolysis; F:aspartic-type endopeptidase activity; C:integral component of membrane	EC:3.4.99; EC:3.4.23.1; EC:3.4.23; EC:3.4.23.32; EC:3.4.23.43; EC:3.4.23.20; EC:3.4.23.25; EC:3.4.23.36; EC:3.4.23.4; EC:3.4.23.35; EC:3.4.23.5; EC:3.4.23.34; EC:3.4.23.15; EC:3.4; EC:3	Acting on peptide bonds (peptidases); Pepsin A; Acting on peptide bonds (peptidases); Scytalidopepsin B; Prepilin peptidase; Penicillopepsin; Saccharopepsin; Signal peptidase II; Chymosin; Barrierpepsin; Cathepsin D; Cathepsin E; Renin; Acting on peptide bonds (peptidases); Hydrolases
OG0021583	aspartic proteinase-like protein 2	P:GO:0006508; F:GO:0004190; C:GO:0016021	P:proteolysis; F:aspartic-type endopeptidase activity; C:integral component of membrane	EC:3.4.99; EC:3.4.23.1; EC:3.4.23; EC:3.4.23.32; EC:3.4.23.43; EC:3.4.23.20; EC:3.4.23.25; EC:3.4.23.36; EC:3.4.23.4; EC:3.4.23.35; EC:3.4.23.5; EC:3.4.23.34; EC:3.4.23.15; EC:3.4; EC:3	Acting on peptide bonds (peptidases); Pepsin A; Acting on peptide bonds (peptidases); Scytalidopepsin B; Prepilin peptidase; Penicillopepsin; Saccharopepsin; Signal peptidase II; Chymosin; Barrierpepsin; Cathepsin D; Cathepsin E; Renin; Acting on peptide bonds (peptidases); Hydrolases
OG0016754	aspartic proteinase-like protein 2 isoform X1	P:GO:0006508; F:GO:0004190	P:proteolysis; F:aspartic-type endopeptidase activity	EC:3.4.99; EC:3.4.23.1; EC:3.4.23; EC:3.4.23.32; EC:3.4.23.43; EC:3.4.23.20; EC:3.4.23.25; EC:3.4.23.36; EC:3.4.23.4; EC:3.4.23.35; EC:3.4.23.5; EC:3.4.23.34; EC:3.4.23.15; EC:3.4; EC:3	Acting on peptide bonds (peptidases); Pepsin A; Acting on peptide bonds (peptidases); Scytalidopepsin B; Prepilin peptidase; Penicillopepsin; Saccharopepsin; Signal peptidase II; Chymosin; Barrierpepsin; Cathepsin D; Cathepsin E; Renin; Acting on peptide bonds (peptidases); Hydrolases
OG0013991	aspartyl protease AED3-like	P:GO:0006508; F:GO:0004190; C:GO:0016021	P:proteolysis; F:aspartic-type endopeptidase activity; C:integral component of membrane	EC:3.4.99; EC:3.4.23.1; EC:3.4.23; EC:3.4.23.32; EC:3.4.23.43; EC:3.4.23.20; EC:3.4.23.25; EC:3.4.23.36; EC:3.4.23.4; EC:3.4.23.35; EC:3.4.23.5; EC:3.4.23.34; EC:3.4.23.15; EC:3.4; EC:3	Acting on peptide bonds (peptidases); Pepsin A; Acting on peptide bonds (peptidases); Scytalidopepsin B; Prepilin peptidase; Penicillopepsin; Saccharopepsin; Signal peptidase II; Chymosin; Barrierpepsin; Cathepsin D; Cathepsin E; Renin; Acting on peptide bonds (peptidases); Hydrolases
OG0018065	aspartyl protease family protein	P:GO:0006508; F:GO:0004190; F:GO:0016740; C:GO:0016021	P:proteolysis; F:aspartic-type endopeptidase activity; F:transferase activity; C:integral component of membrane	EC:3.4.99; EC:3.4.23.1; EC:3.4.23; EC:3.4.23.32; EC:3.4.23.43; EC:3.4.23.20; EC:3.4.23.25; EC:3.4.23.36; EC:3.4.23.4; EC:3.4.23.35; EC:3.4.23.5; EC:3.4.23.34; EC:3.4.23.15; EC:3.4; EC:2; EC:3	Acting on peptide bonds (peptidases); Pepsin A; Acting on peptide bonds (peptidases); Scytalidopepsin B; Prepilin peptidase; Penicillopepsin; Saccharopepsin; Signal peptidase II; Chymosin; Barrierpepsin; Cathepsin D; Cathepsin E; Renin; Acting on peptide bonds (peptidases); Transferases; Hydrolases
OG0015459	aspartyl protease family protein 1 isoform X1	P:GO:0006508; F:GO:0004190; C:GO:0016021	P:proteolysis; F:aspartic-type endopeptidase activity; C:integral component of membrane	EC:3.4.99; EC:3.4.23.1; EC:3.4.23; EC:3.4.23.32; EC:3.4.23.43; EC:3.4.23.20; EC:3.4.23.25; EC:3.4.23.36; EC:3.4.23.4; EC:3.4.23.35; EC:3.4.23.5; EC:3.4.23.34; EC:3.4.23.15; EC:3.4; EC:3	Acting on peptide bonds (peptidases); Pepsin A; Acting on peptide bonds (peptidases); Scytalidopepsin B; Prepilin peptidase; Penicillopepsin; Saccharopepsin; Signal peptidase II; Chymosin; Barrierpepsin; Cathepsin D; Cathepsin E; Renin; Acting on peptide bonds (peptidases); Hydrolases
OG0030406	aspartyl protease family protein 1 isoform X1	P:GO:0006508; F:GO:0004190; C:GO:0016021	P:proteolysis; F:aspartic-type endopeptidase activity; C:integral component of membrane	EC:3.4.99; EC:3.4.23.1; EC:3.4.23; EC:3.4.23.32; EC:3.4.23.43; EC:3.4.23.20; EC:3.4.23.25; EC:3.4.23.36; EC:3.4.23.4; EC:3.4.23.35; EC:3.4.23.5; EC:3.4.23.34; EC:3.4.23.15; EC:3.4; EC:3	Acting on peptide bonds (peptidases); Pepsin A; Acting on peptide bonds (peptidases); Scytalidopepsin B; Prepilin peptidase; Penicillopepsin; Saccharopepsin; Signal peptidase II; Chymosin; Barrierpepsin; Cathepsin D; Cathepsin E; Renin; Acting on peptide bonds (peptidases); Hydrolases
OG0015458	aspartyl protease family protein 1-like	P:GO:0006508; F:GO:0004190; C:GO:0016021	P:proteolysis; F:aspartic-type endopeptidase activity; C:integral component of membrane	EC:3.4.99; EC:3.4.23.1; EC:3.4.23; EC:3.4.23.32; EC:3.4.23.43; EC:3.4.23.20; EC:3.4.23.25; EC:3.4.23.36; EC:3.4.23.4; EC:3.4.23.35; EC:3.4.23.5; EC:3.4.23.34; EC:3.4.23.15; EC:3.4; EC:3	Acting on peptide bonds (peptidases); Pepsin A; Acting on peptide bonds (peptidases); Scytalidopepsin B; Prepilin peptidase; Penicillopepsin; Saccharopepsin; Signal peptidase II; Chymosin; Barrierpepsin; Cathepsin D; Cathepsin E; Renin; Acting on peptide bonds (peptidases); Hydrolases
OG0027740	aspartyl protease family protein 1-like	P:GO:0006508; F:GO:0004190	P:proteolysis; F:aspartic-type endopeptidase activity	EC:3.4.99; EC:3.4.23.1; EC:3.4.23; EC:3.4.23.32; EC:3.4.23.43; EC:3.4.23.20; EC:3.4.23.25; EC:3.4.23.36; EC:3.4.23.4; EC:3.4.23.35; EC:3.4.23.5; EC:3.4.23.34; EC:3.4.23.15; EC:3.4; EC:3	Acting on peptide bonds (peptidases); Pepsin A; Acting on peptide bonds (peptidases); Scytalidopepsin B; Prepilin peptidase; Penicillopepsin; Saccharopepsin; Signal peptidase II; Chymosin; Barrierpepsin; Cathepsin D; Cathepsin E; Renin; Acting on peptide bonds (peptidases); Hydrolases
OG0027838	aspartyl protease family protein 2	P:GO:0006508; F:GO:0004190	P:proteolysis; F:aspartic-type endopeptidase activity	EC:3.4.99; EC:3.4.23.1; EC:3.4.23; EC:3.4.23.32; EC:3.4.23.43; EC:3.4.23.20; EC:3.4.23.25; EC:3.4.23.36; EC:3.4.23.4; EC:3.4.23.35; EC:3.4.23.5; EC:3.4.23.34; EC:3.4.23.15; EC:3.4; EC:3	Acting on peptide bonds (peptidases); Pepsin A; Acting on peptide bonds (peptidases); Scytalidopepsin B; Prepilin peptidase; Penicillopepsin; Saccharopepsin; Signal peptidase II; Chymosin; Barrierpepsin; Cathepsin D; Cathepsin E; Renin; Acting on peptide bonds (peptidases); Hydrolases
OG0014651	aspartyl protease family protein At5g10770	P:GO:0006508; F:GO:0004190	P:proteolysis; F:aspartic-type endopeptidase activity	EC:3.4.99; EC:3.4.23.1; EC:3.4.23; EC:3.4.23.32; EC:3.4.23.43; EC:3.4.23.20; EC:3.4.23.25; EC:3.4.23.36; EC:3.4.23.4; EC:3.4.23.35; EC:3.4.23.5; EC:3.4.23.34; EC:3.4.23.15; EC:3.4; EC:3	Acting on peptide bonds (peptidases); Pepsin A; Acting on peptide bonds (peptidases); Scytalidopepsin B; Prepilin peptidase; Penicillopepsin; Saccharopepsin; Signal peptidase II; Chymosin; Barrierpepsin; Cathepsin D; Cathepsin E; Renin; Acting on peptide bonds (peptidases); Hydrolases
OG0010816	aspartyl protease family protein At5g10770 isoform X1	P:GO:0006508; F:GO:0004190	P:proteolysis; F:aspartic-type endopeptidase activity	EC:3.4.99; EC:3.4.23.1; EC:3.4.23; EC:3.4.23.32; EC:3.4.23.43; EC:3.4.23.20; EC:3.4.23.25; EC:3.4.23.36; EC:3.4.23.4; EC:3.4.23.35; EC:3.4.23.5; EC:3.4.23.34; EC:3.4.23.15; EC:3.4; EC:3	Acting on peptide bonds (peptidases); Pepsin A; Acting on peptide bonds (peptidases); Scytalidopepsin B; Prepilin peptidase; Penicillopepsin; Saccharopepsin; Signal peptidase II; Chymosin; Barrierpepsin; Cathepsin D; Cathepsin E; Renin; Acting on peptide bonds (peptidases); Hydrolases
OG0011394	aspartyl protease family protein At5g10770-like	P:GO:0006508; F:GO:0004190	P:proteolysis; F:aspartic-type endopeptidase activity	EC:3.4.99; EC:3.4.23.1; EC:3.4.23; EC:3.4.23.32; EC:3.4.23.43; EC:3.4.23.20; EC:3.4.23.25; EC:3.4.23.36; EC:3.4.23.4; EC:3.4.23.35; EC:3.4.23.5; EC:3.4.23.34; EC:3.4.23.15; EC:3.4; EC:3	Acting on peptide bonds (peptidases); Pepsin A; Acting on peptide bonds (peptidases); Scytalidopepsin B; Prepilin peptidase; Penicillopepsin; Saccharopepsin; Signal peptidase II; Chymosin; Barrierpepsin; Cathepsin D; Cathepsin E; Renin; Acting on peptide bonds (peptidases); Hydrolases
OG0030242	aspartyl protease family protein At5g10770-like	P:GO:0006508; P:GO:0006979; P:GO:0098869; F:GO:0004190; F:GO:0004601; F:GO:0020037	P:proteolysis; P:response to oxidative stress; P:cellular oxidant detoxification; F:aspartic-type endopeptidase activity; F:peroxidase activity; F:heme binding	EC:3.4.99; EC:3.4.23.1; EC:3.4.23; EC:3.4.23.32; EC:3.4.23.43; EC:3.4.23.20; EC:3.4.23.25; EC:3.4.23.36; EC:3.4.23.4; EC:3.4.23.35; EC:3.4.23.5; EC:3.4.23.34; EC:3.4.23.15; EC:1.11; EC:3.4; EC:1; EC:3; EC:1.11.1	Acting on peptide bonds (peptidases); Pepsin A; Acting on peptide bonds (peptidases); Scytalidopepsin B; Prepilin peptidase; Penicillopepsin; Saccharopepsin; Signal peptidase II; Chymosin; Barrierpepsin; Cathepsin D; Cathepsin E; Renin; Acting on a peroxide as acceptor; Acting on peptide bonds (peptidases); Oxidoreductases; Hydrolases; Acting on a peroxide as acceptor
OG0008599	At2g07712	C:GO:0005739	C:mitochondrion
OG0030907	ataxia telangectasia mutated family protein
OG0011911	ataxin-3 homolog	P:GO:0016579; F:GO:0004843; F:GO:0008234; C:GO:0005634; C:GO:0005789; C:GO:0016021	P:protein deubiquitination; F:thiol-dependent deubiquitinase; F:cysteine-type peptidase activity; C:nucleus; C:endoplasmic reticulum membrane; C:integral component of membrane	EC:3.4; EC:3.4.19.9; EC:3; EC:3.4.19; EC:3.4.19.2; EC:3.4.19.12	Acting on peptide bonds (peptidases); Folate gamma-glutamyl hydrolase; Hydrolases; Acting on peptide bonds (peptidases); Peptidyl-glycinamidase; Ubiquitinyl hydrolase 1
OG0002769	ATG8-interacting protein 1
OG0010434	AT-hook motif nuclear-localized protein 1	F:GO:0003680; C:GO:0005634	F:minor groove of adenine-thymine-rich DNA binding; C:nucleus
OG0007038	AT-hook motif nuclear-localized protein 10	F:GO:0003680; C:GO:0005634	F:minor groove of adenine-thymine-rich DNA binding; C:nucleus
OG0010285	AT-hook motif nuclear-localized protein 13	F:GO:0003680; C:GO:0005634	F:minor groove of adenine-thymine-rich DNA binding; C:nucleus
OG0011816	AT-hook motif nuclear-localized protein 14 isoform X1	F:GO:0003680; C:GO:0005634	F:minor groove of adenine-thymine-rich DNA binding; C:nucleus
OG0031765	AT-hook motif nuclear-localized protein 17-like	F:GO:0003680	F:minor groove of adenine-thymine-rich DNA binding
OG0011116	AT-hook motif nuclear-localized protein 1-like	F:GO:0003680; C:GO:0005634	F:minor groove of adenine-thymine-rich DNA binding; C:nucleus
OG0021680	AT-hook motif nuclear-localized protein 20-like
OG0025923	AT-hook motif nuclear-localized protein 20-like
OG0030231	AT-hook motif nuclear-localized protein 23-like
OG0014808	AT-hook motif nuclear-localized protein 3 isoform X1	F:GO:0003680; C:GO:0005634	F:minor groove of adenine-thymine-rich DNA binding; C:nucleus
OG0013330	AT-hook motif nuclear-localized protein 5	F:GO:0003680; C:GO:0005634	F:minor groove of adenine-thymine-rich DNA binding; C:nucleus
OG0012344	AT-hook motif nuclear-localized protein 5 isoform X1	F:GO:0003680; C:GO:0005634	F:minor groove of adenine-thymine-rich DNA binding; C:nucleus
OG0015038	AT-hook motif nuclear-localized protein 6	F:GO:0003680; C:GO:0005634	F:minor groove of adenine-thymine-rich DNA binding; C:nucleus
OG0002867	AT-hook motif nuclear-localized protein 7	F:GO:0003680; C:GO:0005634	F:minor groove of adenine-thymine-rich DNA binding; C:nucleus
OG0014775	AT-hook motif nuclear-localized protein 7-like	F:GO:0003680; C:GO:0005634	F:minor groove of adenine-thymine-rich DNA binding; C:nucleus
OG0029477	AT-hook motif nuclear-localized protein 7-like	P:GO:0006259; P:GO:0006281; P:GO:0006310; F:GO:0000166; F:GO:0003677; F:GO:0003697; F:GO:0005524; F:GO:0008094	P:DNA metabolic process; P:DNA repair; P:DNA recombination; F:nucleotide binding; F:DNA binding; F:single-stranded DNA binding; F:ATP binding; F:ATP-dependent activity, acting on DNA
OG0013393	AT-hook motif nuclear-localized protein 8-like	F:GO:0003680; C:GO:0005634	F:minor groove of adenine-thymine-rich DNA binding; C:nucleus
OG0006842	AT-hook motif nuclear-localized protein 9	F:GO:0003680; C:GO:0005634	F:minor groove of adenine-thymine-rich DNA binding; C:nucleus
OG0002900	AT-hook motif nuclear-localized protein 9-like	F:GO:0003680; C:GO:0005634	F:minor groove of adenine-thymine-rich DNA binding; C:nucleus
OG0015156	ATP phosphoribosyltransferase 2, chloroplastic-like	P:GO:0000105; F:GO:0000287; F:GO:0003879; C:GO:0005737	P:histidine biosynthetic process; F:magnesium ion binding; F:ATP phosphoribosyltransferase activity; C:cytoplasm	EC:2.4.2; EC:2.4; EC:2.4.2.17; EC:2	Glycosyltransferases; Glycosyltransferases; ATP phosphoribosyltransferase; Transferases
OG0014307	ATP sulfurylase 1, chloroplastic	P:GO:0000103; F:GO:0004781; F:GO:0005524	P:sulfate assimilation; F:sulfate adenylyltransferase (ATP) activity; F:ATP binding	EC:2.7.7.4; EC:2.7; EC:2; EC:2.7.7	Sulfate adenylyltransferase; Transferring phosphorus-containing groups; Transferases; Transferring phosphorus-containing groups
OG0029378	ATP synthase CF1 beta subunit	P:GO:0015986; F:GO:0005524; F:GO:0046933; F:GO:0046961; C:GO:0009535; C:GO:0045261	P:ATP synthesis coupled proton transport; F:ATP binding; F:proton-transporting ATP synthase activity, rotational mechanism; F:proton-transporting ATPase activity, rotational mechanism; C:chloroplast thylakoid membrane; C:proton-transporting ATP synthase complex, catalytic core F(1)	EC:7.1.2.2; EC:6; EC:7	H(+)-transporting two-sector ATPase; Ligases; Translocases
OG0031517	ATP synthase CF1 beta subunit	P:GO:0015986; F:GO:0005524; F:GO:0046933; F:GO:0046961; C:GO:0009535; C:GO:0045261	P:ATP synthesis coupled proton transport; F:ATP binding; F:proton-transporting ATP synthase activity, rotational mechanism; F:proton-transporting ATPase activity, rotational mechanism; C:chloroplast thylakoid membrane; C:proton-transporting ATP synthase complex, catalytic core F(1)	EC:7.1.2.2; EC:6; EC:7	H(+)-transporting two-sector ATPase; Ligases; Translocases
OG0025819	ATP synthase gamma chain, chloroplastic	P:GO:0015986; F:GO:0046933; C:GO:0045261	P:ATP synthesis coupled proton transport; F:proton-transporting ATP synthase activity, rotational mechanism; C:proton-transporting ATP synthase complex, catalytic core F(1)	EC:7.1.2.2; EC:6; EC:7	H(+)-transporting two-sector ATPase; Ligases; Translocases
OG0032594	ATP synthase gamma chain, chloroplastic-like	P:GO:0006754; P:GO:0006811; P:GO:0015986; F:GO:0046933; C:GO:0016020; C:GO:0045261	P:ATP biosynthetic process; P:ion transport; P:ATP synthesis coupled proton transport; F:proton-transporting ATP synthase activity, rotational mechanism; C:membrane; C:proton-transporting ATP synthase complex, catalytic core F(1)
OG0014617	ATP synthase protein I	C:GO:0016021	C:integral component of membrane
OG0007336	ATP synthase subunit beta, mitochondrial	P:GO:0015986; F:GO:0005524; F:GO:0016887; F:GO:0046933; F:GO:0046961; C:GO:0000275	P:ATP synthesis coupled proton transport; F:ATP binding; F:ATP hydrolysis activity; F:proton-transporting ATP synthase activity, rotational mechanism; F:proton-transporting ATPase activity, rotational mechanism; C:mitochondrial proton-transporting ATP synthase complex, catalytic sector F(1)	EC:7.1.2.2; EC:3.6.1; EC:3.6; EC:3; EC:6; EC:7; EC:3.6.1.15	H(+)-transporting two-sector ATPase; Acting on acid anhydrides; Acting on acid anhydrides; Hydrolases; Ligases; Translocases; Nucleoside-triphosphate phosphatase
OG0013956	ATP synthase subunit delta', mitochondrial	P:GO:0015986; F:GO:0046933; C:GO:0000275	P:ATP synthesis coupled proton transport; F:proton-transporting ATP synthase activity, rotational mechanism; C:mitochondrial proton-transporting ATP synthase complex, catalytic sector F(1)	EC:7.1.2.2; EC:6; EC:7	H(+)-transporting two-sector ATPase; Ligases; Translocases
OG0020837	ATP synthase subunit gamma, mitochondrial	P:GO:0015986; F:GO:0046933; C:GO:0045261	P:ATP synthesis coupled proton transport; F:proton-transporting ATP synthase activity, rotational mechanism; C:proton-transporting ATP synthase complex, catalytic core F(1)	EC:7.1.2.2; EC:6; EC:7	H(+)-transporting two-sector ATPase; Ligases; Translocases
OG0030013	ATPase 11, plasma membrane-type-like	P:GO:0006811; F:GO:0000166; C:GO:0016020	P:ion transport; F:nucleotide binding; C:membrane
OG0029810	ATPase AAA-type CDC48 protein	F:GO:0005524; F:GO:0016887	F:ATP binding; F:ATP hydrolysis activity	EC:3.6.1; EC:3.6; EC:3; EC:3.6.1.15	Acting on acid anhydrides; Acting on acid anhydrides; Hydrolases; Nucleoside-triphosphate phosphatase
OG0012562	ATPase ASNA1 homolog	P:GO:0045048; F:GO:0005524; F:GO:0016887; C:GO:0005783	P:protein insertion into ER membrane; F:ATP binding; F:ATP hydrolysis activity; C:endoplasmic reticulum	EC:3.6.1; EC:3.6; EC:3; EC:3.6.1.15	Acting on acid anhydrides; Acting on acid anhydrides; Hydrolases; Nucleoside-triphosphate phosphatase
OG0024181	ATPase family AAA domain-containing protein 1-like isoform X1	F:GO:0005524; F:GO:0016887; C:GO:0016021	F:ATP binding; F:ATP hydrolysis activity; C:integral component of membrane	EC:3.6.1; EC:3.6; EC:3; EC:3.6.1.15	Acting on acid anhydrides; Acting on acid anhydrides; Hydrolases; Nucleoside-triphosphate phosphatase
OG0009430	ATPase family AAA domain-containing protein 3-B	P:GO:0007005; F:GO:0005524; F:GO:0008270; F:GO:0016887; C:GO:0005739	P:mitochondrion organization; F:ATP binding; F:zinc ion binding; F:ATP hydrolysis activity; C:mitochondrion	EC:3.6.1; EC:3.6; EC:3; EC:3.6.1.15	Acting on acid anhydrides; Acting on acid anhydrides; Hydrolases; Nucleoside-triphosphate phosphatase
OG0004834	ATPase family AAA domain-containing protein At1g05910 isoform X1	F:GO:0005524; F:GO:0016887	F:ATP binding; F:ATP hydrolysis activity	EC:3.6.1; EC:3.6; EC:3; EC:3.6.1.15	Acting on acid anhydrides; Acting on acid anhydrides; Hydrolases; Nucleoside-triphosphate phosphatase
OG0015080	ATPase family AAA domain-containing protein FIGL1	P:GO:0010569; P:GO:0031122; P:GO:0051013; F:GO:0005524; F:GO:0008568; C:GO:0005634	P:regulation of double-strand break repair via homologous recombination; P:cytoplasmic microtubule organization; P:microtubule severing; F:ATP binding; F:microtubule-severing ATPase activity; C:nucleus	EC:3.6.1; EC:3.6; EC:5.6.1.1; EC:3; EC:3.6.1.15	Acting on acid anhydrides; Acting on acid anhydrides; Microtubule-severing ATPase; Hydrolases; Nucleoside-triphosphate phosphatase
OG0031132	ATPase family AAA domain-containing protein FIGL1	F:GO:0005524; F:GO:0016887	F:ATP binding; F:ATP hydrolysis activity	EC:3.6.1; EC:3.6; EC:3; EC:3.6.1.15	Acting on acid anhydrides; Acting on acid anhydrides; Hydrolases; Nucleoside-triphosphate phosphatase
OG0030277	ATPase GET3-like	F:GO:0005524; F:GO:0016887	F:ATP binding; F:ATP hydrolysis activity	EC:3.6.1; EC:3.6; EC:3; EC:3.6.1.15	Acting on acid anhydrides; Acting on acid anhydrides; Hydrolases; Nucleoside-triphosphate phosphatase
OG0028813	AtpB, partial	P:GO:0015986; F:GO:0005524; F:GO:0046933; F:GO:0046961; C:GO:0009507; C:GO:0045261	P:ATP synthesis coupled proton transport; F:ATP binding; F:proton-transporting ATP synthase activity, rotational mechanism; F:proton-transporting ATPase activity, rotational mechanism; C:chloroplast; C:proton-transporting ATP synthase complex, catalytic core F(1)	EC:7.1.2.2; EC:6; EC:7	H(+)-transporting two-sector ATPase; Ligases; Translocases
OG0026385	ATP-binding cassette	P:GO:0055085; F:GO:0005524; F:GO:0042626; C:GO:0016021	P:transmembrane transport; F:ATP binding; F:ATPase-coupled transmembrane transporter activity; C:integral component of membrane	EC:3.6.1; EC:3.6; EC:3; EC:7; EC:7.2.2; EC:3.6.1.15	Acting on acid anhydrides; Acting on acid anhydrides; Hydrolases; Translocases; Catalysing the translocation of inorganic cations; Nucleoside-triphosphate phosphatase
OG0027184	ATP-binding cassette	P:GO:0055085; F:GO:0000166; F:GO:0005524; F:GO:0016887; F:GO:0042626; C:GO:0016020; C:GO:0016021	P:transmembrane transport; F:nucleotide binding; F:ATP binding; F:ATP hydrolysis activity; F:ATPase-coupled transmembrane transporter activity; C:membrane; C:integral component of membrane
OG0004742	ATP-citrate synthase alpha chain protein 2	F:GO:0003878; F:GO:0005524	F:ATP citrate synthase activity; F:ATP binding	EC:2.3.3; EC:2.3; EC:2; EC:2.3.3.8	Acyltransferases; Acyltransferases; Transferases; ATP citrate synthase
OG0021215	ATP-citrate synthase beta chain protein 1-like	F:GO:0046912	F:acyltransferase, acyl groups converted into alkyl on transfer	EC:2.3.3; EC:2.3; EC:2	Acyltransferases; Acyltransferases; Transferases
OG0029094	ATP-citrate synthase beta chain protein 2	P:GO:0006629; F:GO:0000166; F:GO:0003878; C:GO:0005737	P:lipid metabolic process; F:nucleotide binding; F:ATP citrate synthase activity; C:cytoplasm	EC:2.3.3; EC:2.3; EC:2; EC:2.3.3.8	Acyltransferases; Acyltransferases; Transferases; ATP citrate synthase
OG0000235	ATP-dependent (S)-NAD(P)H-hydrate dehydratase isoform X1	P:GO:0046496; F:GO:0005524; F:GO:0047453; F:GO:0052855	P:nicotinamide nucleotide metabolic process; F:ATP binding; F:ATP-dependent NAD(P)H-hydrate dehydratase activity; F:ADP-dependent NAD(P)H-hydrate dehydratase activity	EC:4.2.1; EC:4.2.1.93; EC:4.2; EC:4; EC:4.2.1.136	Carbon-oxygen lyases; ATP-dependent NAD(P)H-hydrate dehydratase; Carbon-oxygen lyases; Lyases; ADP-dependent NAD(P)H-hydrate dehydratase
OG0016215	ATP-dependent 6-phosphofructokinase 2	P:GO:0006002; P:GO:0061615; F:GO:0003872; F:GO:0005524; F:GO:0046872; C:GO:0005737	P:fructose 6-phosphate metabolic process; P:glycolytic process through fructose-6-phosphate; F:6-phosphofructokinase activity; F:ATP binding; F:metal ion binding; C:cytoplasm	EC:2.7.1; EC:2.7; EC:2; EC:2.7.1.11	Transferring phosphorus-containing groups; Transferring phosphorus-containing groups; Transferases; 6-phosphofructokinase
OG0015803	ATP-dependent 6-phosphofructokinase 4, chloroplastic isoform X1	P:GO:0006002; P:GO:0061615; F:GO:0003872; F:GO:0005524; F:GO:0046872; C:GO:0005737	P:fructose 6-phosphate metabolic process; P:glycolytic process through fructose-6-phosphate; F:6-phosphofructokinase activity; F:ATP binding; F:metal ion binding; C:cytoplasm	EC:2.7.1; EC:2.7; EC:2; EC:2.7.1.11	Transferring phosphorus-containing groups; Transferring phosphorus-containing groups; Transferases; 6-phosphofructokinase
OG0000897	ATP-dependent 6-phosphofructokinase 5, chloroplastic	P:GO:0006002; P:GO:0061615; F:GO:0003872; F:GO:0005524; F:GO:0046872; C:GO:0005737	P:fructose 6-phosphate metabolic process; P:glycolytic process through fructose-6-phosphate; F:6-phosphofructokinase activity; F:ATP binding; F:metal ion binding; C:cytoplasm	EC:2.7.1; EC:2.7; EC:2; EC:2.7.1.11	Transferring phosphorus-containing groups; Transferring phosphorus-containing groups; Transferases; 6-phosphofructokinase
OG0015870	ATP-dependent 6-phosphofructokinase 6	P:GO:0006002; P:GO:0061615; F:GO:0003872; F:GO:0005524; F:GO:0046872; C:GO:0005737	P:fructose 6-phosphate metabolic process; P:glycolytic process through fructose-6-phosphate; F:6-phosphofructokinase activity; F:ATP binding; F:metal ion binding; C:cytoplasm	EC:2.7.1; EC:2.7; EC:2; EC:2.7.1.11	Transferring phosphorus-containing groups; Transferring phosphorus-containing groups; Transferases; 6-phosphofructokinase
OG0012400	ATP-dependent 6-phosphofructokinase 7-like isoform X2	P:GO:0006002; P:GO:0061615; F:GO:0003872; F:GO:0005524; F:GO:0046872; C:GO:0005737	P:fructose 6-phosphate metabolic process; P:glycolytic process through fructose-6-phosphate; F:6-phosphofructokinase activity; F:ATP binding; F:metal ion binding; C:cytoplasm	EC:2.7.1; EC:2.7; EC:2; EC:2.7.1.11	Transferring phosphorus-containing groups; Transferring phosphorus-containing groups; Transferases; 6-phosphofructokinase
OG0006576	ATP-dependent Clp protease adapter protein CLPS1, chloroplastic-like	P:GO:0006508; P:GO:0030163; F:GO:0008233	P:proteolysis; P:protein catabolic process; F:peptidase activity	EC:3.4; EC:3	Acting on peptide bonds (peptidases); Hydrolases
OG0013096	ATP-dependent Clp protease adapter protein CLPS1, chloroplastic-like	P:GO:1903052; F:GO:0008233; F:GO:0030674	P:positive regulation of proteolysis involved in cellular protein catabolic process; F:peptidase activity; F:protein-macromolecule adaptor activity	EC:3.4; EC:3	Acting on peptide bonds (peptidases); Hydrolases
OG0025607	ATP-dependent Clp protease adapter protein CLPS1, chloroplastic-like	P:GO:1903052; F:GO:0030674	P:positive regulation of proteolysis involved in cellular protein catabolic process; F:protein-macromolecule adaptor activity
OG0013347	ATP-dependent Clp protease ATP-binding subunit CLPT2, chloroplastic	P:GO:0006508; F:GO:0005524; F:GO:0008233	P:proteolysis; F:ATP binding; F:peptidase activity	EC:3.4; EC:3	Acting on peptide bonds (peptidases); Hydrolases
OG0013573	ATP-dependent Clp protease proteolytic subunit 2, mitochondrial	P:GO:0006508; F:GO:0004176; F:GO:0004252	P:proteolysis; F:ATP-dependent peptidase activity; F:serine-type endopeptidase activity	EC:3.4.21.73; EC:3.4.24.7; EC:3.4.21.71; EC:3.4.24.3; EC:3.4.21.34; EC:3.4.21.78; EC:3.4.21.75; EC:3.4.21.26; EC:3.4.21.27; EC:3.4.21.68; EC:3.4.21.69; EC:3.4.24.34; EC:3.4.21.41; EC:3.4.21.83; EC:3.4.21.88; EC:3.4.21.45; EC:3.4.21.89; EC:3.4.21.42; EC:3.4.19.1; EC:3.4.21.43; EC:3.4.21.87; EC:3.4.21.38; EC:3.4.21.35; EC:3.4.21.79; EC:3.6.1; EC:3.4.21.36; EC:3.4.21.102; EC:3.4.21.39; EC:3.4.21; EC…	U-plasminogen activator; Interstitial collagenase; Pancreatic elastase II; Microbial collagenase; Plasma kallikrein; Granzyme A; Furin; Prolyl oligopeptidase; Coagulation factor XIa; T-plasminogen activator; Protein C (activated); Neutrophil collagenase; Complement subcomponent C1r; Oligopeptidase B; Repressor LexA; Complement factor I; Signal peptidase I; Complement subcomponent C1s; Acylaminoac…
OG0010573	ATP-dependent Clp protease proteolytic subunit 3, chloroplastic	P:GO:0006508; F:GO:0004176; F:GO:0004252	P:proteolysis; F:ATP-dependent peptidase activity; F:serine-type endopeptidase activity	EC:3.4.21.73; EC:3.4.24.7; EC:3.4.21.71; EC:3.4.24.3; EC:3.4.21.34; EC:3.4.21.78; EC:3.4.21.75; EC:3.4.21.26; EC:3.4.21.27; EC:3.4.21.68; EC:3.4.21.69; EC:3.4.24.34; EC:3.4.21.41; EC:3.4.21.83; EC:3.4.21.88; EC:3.4.21.45; EC:3.4.21.89; EC:3.4.21.42; EC:3.4.19.1; EC:3.4.21.43; EC:3.4.21.87; EC:3.4.21.38; EC:3.4.21.35; EC:3.4.21.79; EC:3.6.1; EC:3.4.21.36; EC:3.4.21.102; EC:3.4.21.39; EC:3.4.21; EC…	U-plasminogen activator; Interstitial collagenase; Pancreatic elastase II; Microbial collagenase; Plasma kallikrein; Granzyme A; Furin; Prolyl oligopeptidase; Coagulation factor XIa; T-plasminogen activator; Protein C (activated); Neutrophil collagenase; Complement subcomponent C1r; Oligopeptidase B; Repressor LexA; Complement factor I; Signal peptidase I; Complement subcomponent C1s; Acylaminoac…
OG0025946	ATP-dependent Clp protease proteolytic subunit 4, chloroplastic	P:GO:0006508; F:GO:0004176; F:GO:0004252	P:proteolysis; F:ATP-dependent peptidase activity; F:serine-type endopeptidase activity	EC:3.4.21.73; EC:3.4.24.7; EC:3.4.21.71; EC:3.4.24.3; EC:3.4.21.34; EC:3.4.21.78; EC:3.4.21.75; EC:3.4.21.26; EC:3.4.21.27; EC:3.4.21.68; EC:3.4.21.69; EC:3.4.24.34; EC:3.4.21.41; EC:3.4.21.83; EC:3.4.21.88; EC:3.4.21.45; EC:3.4.21.89; EC:3.4.21.42; EC:3.4.19.1; EC:3.4.21.43; EC:3.4.21.87; EC:3.4.21.38; EC:3.4.21.35; EC:3.4.21.79; EC:3.6.1; EC:3.4.21.36; EC:3.4.21.102; EC:3.4.21.39; EC:3.4.21; EC…	U-plasminogen activator; Interstitial collagenase; Pancreatic elastase II; Microbial collagenase; Plasma kallikrein; Granzyme A; Furin; Prolyl oligopeptidase; Coagulation factor XIa; T-plasminogen activator; Protein C (activated); Neutrophil collagenase; Complement subcomponent C1r; Oligopeptidase B; Repressor LexA; Complement factor I; Signal peptidase I; Complement subcomponent C1s; Acylaminoac…
OG0011320	ATP-dependent Clp protease proteolytic subunit 5, chloroplastic	P:GO:0006508; F:GO:0004176; F:GO:0004252	P:proteolysis; F:ATP-dependent peptidase activity; F:serine-type endopeptidase activity	EC:3.4.21.73; EC:3.4.24.7; EC:3.4.21.71; EC:3.4.24.3; EC:3.4.21.34; EC:3.4.21.78; EC:3.4.21.75; EC:3.4.21.26; EC:3.4.21.27; EC:3.4.21.68; EC:3.4.21.69; EC:3.4.24.34; EC:3.4.21.41; EC:3.4.21.83; EC:3.4.21.88; EC:3.4.21.45; EC:3.4.21.89; EC:3.4.21.42; EC:3.4.19.1; EC:3.4.21.43; EC:3.4.21.87; EC:3.4.21.38; EC:3.4.21.35; EC:3.4.21.79; EC:3.6.1; EC:3.4.21.36; EC:3.4.21.102; EC:3.4.21.39; EC:3.4.21; EC…	U-plasminogen activator; Interstitial collagenase; Pancreatic elastase II; Microbial collagenase; Plasma kallikrein; Granzyme A; Furin; Prolyl oligopeptidase; Coagulation factor XIa; T-plasminogen activator; Protein C (activated); Neutrophil collagenase; Complement subcomponent C1r; Oligopeptidase B; Repressor LexA; Complement factor I; Signal peptidase I; Complement subcomponent C1s; Acylaminoac…
OG0021688	ATP-dependent Clp protease proteolytic subunit-related protein 1, chloroplastic	P:GO:0006364; P:GO:0006508; P:GO:0009658; F:GO:0003723; F:GO:0004176; F:GO:0004252; C:GO:0009534; C:GO:0009840; C:GO:0009941	P:rRNA processing; P:proteolysis; P:chloroplast organization; F:RNA binding; F:ATP-dependent peptidase activity; F:serine-type endopeptidase activity; C:chloroplast thylakoid; C:chloroplastic endopeptidase Clp complex; C:chloroplast envelope	EC:3.4.21.73; EC:3.4.24.7; EC:3.4.21.71; EC:3.4.24.3; EC:3.4.21.34; EC:3.4.21.78; EC:3.4.21.75; EC:3.4.21.26; EC:3.4.21.27; EC:3.4.21.68; EC:3.4.21.69; EC:3.4.24.34; EC:3.4.21.41; EC:3.4.21.83; EC:3.4.21.88; EC:3.4.21.45; EC:3.4.21.89; EC:3.4.21.42; EC:3.4.19.1; EC:3.4.21.43; EC:3.4.21.87; EC:3.4.21.38; EC:3.4.21.35; EC:3.4.21.79; EC:3.6.1; EC:3.4.21.36; EC:3.4.21.102; EC:3.4.21.39; EC:3.4.21; EC…	U-plasminogen activator; Interstitial collagenase; Pancreatic elastase II; Microbial collagenase; Plasma kallikrein; Granzyme A; Furin; Prolyl oligopeptidase; Coagulation factor XIa; T-plasminogen activator; Protein C (activated); Neutrophil collagenase; Complement subcomponent C1r; Oligopeptidase B; Repressor LexA; Complement factor I; Signal peptidase I; Complement subcomponent C1s; Acylaminoac…
OG0010435	ATP-dependent Clp protease proteolytic subunit-related protein 2, chloroplastic	P:GO:0006508; F:GO:0004176; F:GO:0004252	P:proteolysis; F:ATP-dependent peptidase activity; F:serine-type endopeptidase activity	EC:3.4.21.73; EC:3.4.24.7; EC:3.4.21.71; EC:3.4.24.3; EC:3.4.21.34; EC:3.4.21.78; EC:3.4.21.75; EC:3.4.21.26; EC:3.4.21.27; EC:3.4.21.68; EC:3.4.21.69; EC:3.4.24.34; EC:3.4.21.41; EC:3.4.21.83; EC:3.4.21.88; EC:3.4.21.45; EC:3.4.21.89; EC:3.4.21.42; EC:3.4.19.1; EC:3.4.21.43; EC:3.4.21.87; EC:3.4.21.38; EC:3.4.21.35; EC:3.4.21.79; EC:3.6.1; EC:3.4.21.36; EC:3.4.21.102; EC:3.4.21.39; EC:3.4.21; EC…	U-plasminogen activator; Interstitial collagenase; Pancreatic elastase II; Microbial collagenase; Plasma kallikrein; Granzyme A; Furin; Prolyl oligopeptidase; Coagulation factor XIa; T-plasminogen activator; Protein C (activated); Neutrophil collagenase; Complement subcomponent C1r; Oligopeptidase B; Repressor LexA; Complement factor I; Signal peptidase I; Complement subcomponent C1s; Acylaminoac…
OG0011875	ATP-dependent Clp protease proteolytic subunit-related protein 3, chloroplastic	P:GO:0006508; F:GO:0004176; F:GO:0004252; C:GO:0005739; C:GO:0009570; C:GO:0009579; C:GO:0009941	P:proteolysis; F:ATP-dependent peptidase activity; F:serine-type endopeptidase activity; C:mitochondrion; C:chloroplast stroma; C:thylakoid; C:chloroplast envelope	EC:3.4.21.73; EC:3.4.24.7; EC:3.4.21.71; EC:3.4.24.3; EC:3.4.21.34; EC:3.4.21.78; EC:3.4.21.75; EC:3.4.21.26; EC:3.4.21.27; EC:3.4.21.68; EC:3.4.21.69; EC:3.4.24.34; EC:3.4.21.41; EC:3.4.21.83; EC:3.4.21.88; EC:3.4.21.45; EC:3.4.21.89; EC:3.4.21.42; EC:3.4.19.1; EC:3.4.21.43; EC:3.4.21.87; EC:3.4.21.38; EC:3.4.21.35; EC:3.4.21.79; EC:3.6.1; EC:3.4.21.36; EC:3.4.21.102; EC:3.4.21.39; EC:3.4.21; EC…	U-plasminogen activator; Interstitial collagenase; Pancreatic elastase II; Microbial collagenase; Plasma kallikrein; Granzyme A; Furin; Prolyl oligopeptidase; Coagulation factor XIa; T-plasminogen activator; Protein C (activated); Neutrophil collagenase; Complement subcomponent C1r; Oligopeptidase B; Repressor LexA; Complement factor I; Signal peptidase I; Complement subcomponent C1s; Acylaminoac…
OG0031708	ATP-dependent DNA helicase 2 subunit KU70 isoform X1	P:GO:0000723; P:GO:0006303; P:GO:0006310; P:GO:0032508; F:GO:0003678; F:GO:0003684; F:GO:0005524; F:GO:0042162; C:GO:0043564	P:telomere maintenance; P:double-strand break repair via nonhomologous end joining; P:DNA recombination; P:DNA duplex unwinding; F:DNA helicase activity; F:damaged DNA binding; F:ATP binding; F:telomeric DNA binding; C:Ku70:Ku80 complex	EC:3.6.1; EC:3.6.4.12; EC:3.6; EC:3; EC:3.6.1.15	Acting on acid anhydrides; DNA helicase; Acting on acid anhydrides; Hydrolases; Nucleoside-triphosphate phosphatase
OG0012122	ATP-dependent DNA helicase 2 subunit KU70 isoform X2
OG0019884	ATP-dependent DNA helicase 2 subunit KU80	P:GO:0000723; P:GO:0006303; P:GO:0006310; P:GO:0032508; F:GO:0003678; F:GO:0003684; F:GO:0005524; F:GO:0042162; C:GO:0043564	P:telomere maintenance; P:double-strand break repair via nonhomologous end joining; P:DNA recombination; P:DNA duplex unwinding; F:DNA helicase activity; F:damaged DNA binding; F:ATP binding; F:telomeric DNA binding; C:Ku70:Ku80 complex	EC:3.6.1; EC:3.6.4.12; EC:3.6; EC:3; EC:3.6.1.15	Acting on acid anhydrides; DNA helicase; Acting on acid anhydrides; Hydrolases; Nucleoside-triphosphate phosphatase
OG0011948	ATP-dependent DNA helicase DDM1	F:GO:0004386; F:GO:0005524	F:helicase activity; F:ATP binding	EC:3.6.1; EC:3.6; EC:3; EC:3.6.1.15	Acting on acid anhydrides; Acting on acid anhydrides; Hydrolases; Nucleoside-triphosphate phosphatase
OG0013726	ATP-dependent DNA helicase DDX11 isoform X1	P:GO:0006139; P:GO:0032508; F:GO:0003677; F:GO:0003678; F:GO:0005524; C:GO:0005634	P:nucleobase-containing compound metabolic process; P:DNA duplex unwinding; F:DNA binding; F:DNA helicase activity; F:ATP binding; C:nucleus	EC:3.6.1; EC:3.6.4.12; EC:3.6; EC:3; EC:3.6.1.15	Acting on acid anhydrides; DNA helicase; Acting on acid anhydrides; Hydrolases; Nucleoside-triphosphate phosphatase
OG0003658	ATP-dependent DNA helicase fml1 isoform X2	P:GO:0006281; P:GO:0032508; F:GO:0003677; F:GO:0005524; F:GO:0043138	P:DNA repair; P:DNA duplex unwinding; F:DNA binding; F:ATP binding; F:3'-5' DNA helicase activity	EC:3.6.1; EC:3.6.4.12; EC:3.6; EC:3; EC:3.6.1.15	Acting on acid anhydrides; DNA helicase; Acting on acid anhydrides; Hydrolases; Nucleoside-triphosphate phosphatase
OG0003286	ATP-dependent DNA helicase homolog RECG, chloroplastic isoform X2	P:GO:0006281; P:GO:0006310; P:GO:0032508; F:GO:0003676; F:GO:0003678; F:GO:0005524	P:DNA repair; P:DNA recombination; P:DNA duplex unwinding; F:nucleic acid binding; F:DNA helicase activity; F:ATP binding	EC:3.6.1; EC:3.6.4.12; EC:3.6; EC:3; EC:3.6.1.15	Acting on acid anhydrides; DNA helicase; Acting on acid anhydrides; Hydrolases; Nucleoside-triphosphate phosphatase
OG0002093	ATP-dependent DNA helicase Q-like 1	P:GO:0006310; P:GO:0032508; F:GO:0003676; F:GO:0003678; F:GO:0005524; C:GO:0005634	P:DNA recombination; P:DNA duplex unwinding; F:nucleic acid binding; F:DNA helicase activity; F:ATP binding; C:nucleus	EC:3.6.1; EC:3.6.4.12; EC:3.6; EC:3; EC:3.6.1.15	Acting on acid anhydrides; DNA helicase; Acting on acid anhydrides; Hydrolases; Nucleoside-triphosphate phosphatase
OG0014905	ATP-dependent DNA helicase Q-like 1	P:GO:0006310; P:GO:0032508; F:GO:0003676; F:GO:0003678; F:GO:0005524; C:GO:0005634	P:DNA recombination; P:DNA duplex unwinding; F:nucleic acid binding; F:DNA helicase activity; F:ATP binding; C:nucleus	EC:3.6.1; EC:3.6.4.12; EC:3.6; EC:3; EC:3.6.1.15	Acting on acid anhydrides; DNA helicase; Acting on acid anhydrides; Hydrolases; Nucleoside-triphosphate phosphatase
OG0015158	ATP-dependent DNA helicase Q-like 4A	P:GO:0006260; P:GO:0006281; P:GO:0006310; P:GO:0032508; F:GO:0003676; F:GO:0005524; F:GO:0043138	P:DNA replication; P:DNA repair; P:DNA recombination; P:DNA duplex unwinding; F:nucleic acid binding; F:ATP binding; F:3'-5' DNA helicase activity	EC:3.6.1; EC:3.6.4.12; EC:3.6; EC:3; EC:3.6.1.15	Acting on acid anhydrides; DNA helicase; Acting on acid anhydrides; Hydrolases; Nucleoside-triphosphate phosphatase
OG0016675	ATP-dependent DNA helicase Q-like 4A	P:GO:0006260; P:GO:0006281; P:GO:0006310; P:GO:0032508; F:GO:0003676; F:GO:0005524; F:GO:0043138	P:DNA replication; P:DNA repair; P:DNA recombination; P:DNA duplex unwinding; F:nucleic acid binding; F:ATP binding; F:3'-5' DNA helicase activity	EC:3.6.1; EC:3.6.4.12; EC:3.6; EC:3; EC:3.6.1.15	Acting on acid anhydrides; DNA helicase; Acting on acid anhydrides; Hydrolases; Nucleoside-triphosphate phosphatase
OG0033062	ATP-dependent DNA helicase Q-like 5 isoform X3
OG0007567	ATP-dependent DNA helicase Q-like SIM isoform X1	P:GO:0006310; P:GO:0032508; F:GO:0003676; F:GO:0003678; F:GO:0005524; C:GO:0005634	P:DNA recombination; P:DNA duplex unwinding; F:nucleic acid binding; F:DNA helicase activity; F:ATP binding; C:nucleus	EC:3.6.1; EC:3.6.4.12; EC:3.6; EC:3; EC:3.6.1.15	Acting on acid anhydrides; DNA helicase; Acting on acid anhydrides; Hydrolases; Nucleoside-triphosphate phosphatase
OG0007838	ATP-dependent DNA helicase SRS2-like protein At4g25120	P:GO:0032508; F:GO:0003677; F:GO:0003678; F:GO:0005524	P:DNA duplex unwinding; F:DNA binding; F:DNA helicase activity; F:ATP binding	EC:3.6.1; EC:3.6.4.12; EC:3.6; EC:3; EC:3.6.1.15	Acting on acid anhydrides; DNA helicase; Acting on acid anhydrides; Hydrolases; Nucleoside-triphosphate phosphatase
OG0032799	ATP-dependent DNA helicase SRS2-like protein At4g25120	P:GO:0032508; F:GO:0003677; F:GO:0003678; F:GO:0005524	P:DNA duplex unwinding; F:DNA binding; F:DNA helicase activity; F:ATP binding	EC:3.6.1; EC:3.6.4.12; EC:3.6; EC:3; EC:3.6.1.15	Acting on acid anhydrides; DNA helicase; Acting on acid anhydrides; Hydrolases; Nucleoside-triphosphate phosphatase
OG0005695	ATP-dependent helicase BRM-like isoform X1	P:GO:0006338; P:GO:0006355; P:GO:0040029; F:GO:0004386; F:GO:0005524; F:GO:0008094; C:GO:0005634	P:chromatin remodeling; P:regulation of transcription, DNA-templated; P:regulation of gene expression, epigenetic; F:helicase activity; F:ATP binding; F:ATP-dependent activity, acting on DNA; C:nucleus	EC:3.6.1; EC:3.6; EC:3; EC:3.6.1.15	Acting on acid anhydrides; Acting on acid anhydrides; Hydrolases; Nucleoside-triphosphate phosphatase
OG0015009	ATP-dependent RNA helicase DDX42	F:GO:0003676; F:GO:0005524	F:nucleic acid binding; F:ATP binding
OG0014425	ATP-dependent RNA helicase DEAH12, chloroplastic isoform X1	F:GO:0003676; F:GO:0003724; F:GO:0005524; F:GO:0046872	F:nucleic acid binding; F:RNA helicase activity; F:ATP binding; F:metal ion binding	EC:3.6.1; EC:3.6.4.13; EC:3.6; EC:3; EC:3.6.1.15	Acting on acid anhydrides; RNA helicase; Acting on acid anhydrides; Hydrolases; Nucleoside-triphosphate phosphatase
OG0017446	ATP-dependent RNA helicase DEAH13	F:GO:0003676; F:GO:0003724; F:GO:0005524	F:nucleic acid binding; F:RNA helicase activity; F:ATP binding	EC:3.6.1; EC:3.6.4.13; EC:3.6; EC:3; EC:3.6.1.15	Acting on acid anhydrides; RNA helicase; Acting on acid anhydrides; Hydrolases; Nucleoside-triphosphate phosphatase
OG0011976	ATP-dependent RNA helicase eIF4A	P:GO:0006413; F:GO:0003743; F:GO:0004386	P:translational initiation; F:translation initiation factor activity; F:helicase activity	EC:3.6.1; EC:3.6; EC:3; EC:3.6.1.15	Acting on acid anhydrides; Acting on acid anhydrides; Hydrolases; Nucleoside-triphosphate phosphatase
OG0001890	ATP-dependent zinc metalloprotease FTSH 10, mitochondrial	P:GO:0006508; F:GO:0004176; F:GO:0004222; F:GO:0005524; F:GO:0008270; C:GO:0016021	P:proteolysis; F:ATP-dependent peptidase activity; F:metalloendopeptidase activity; F:ATP binding; F:zinc ion binding; C:integral component of membrane	EC:3.4.24; EC:3.4.24.61; EC:3.4.24.23; EC:3.4.24.24; EC:3.4.24.69; EC:3.4.24.64; EC:3.4.24.21; EC:3.4.24.22; EC:3.4; EC:3.4.24.17; EC:3.4.24.18; EC:3.6; EC:3.4.24.19; EC:3.4.24.70; EC:3.4.99; EC:3.4.24.71; EC:3.4.24.72; EC:3.4.24.56; EC:3.4.24.35; EC:3.4.24.57; EC:3.4.24.14; EC:3.4.24.37; EC:3.4.24.59; EC:3.6.1.15; EC:3.4.24.11; EC:3.4.24.55; EC:3.6.1; EC:3	Acting on peptide bonds (peptidases); Nardilysin; Matrilysin; Gelatinase A; Bontoxilysin; Mitochondrial processing peptidase; Astacin; Stromelysin 2; Acting on peptide bonds (peptidases); Stromelysin 1; Meprin A; Acting on acid anhydrides; Procollagen C-endopeptidase; Oligopeptidase A; Acting on peptide bonds (peptidases); Endothelin-converting enzyme 1; Fibrolase; Insulysin; Gelatinase B; O-sial…
OG0000125	ATP-dependent zinc metalloprotease FTSH 10, mitochondrial-like isoform X1	P:GO:0006508; F:GO:0004176; F:GO:0004222; F:GO:0005524; F:GO:0008270; C:GO:0016021	P:proteolysis; F:ATP-dependent peptidase activity; F:metalloendopeptidase activity; F:ATP binding; F:zinc ion binding; C:integral component of membrane	EC:3.4.24; EC:3.4.24.61; EC:3.4.24.23; EC:3.4.24.24; EC:3.4.24.69; EC:3.4.24.64; EC:3.4.24.21; EC:3.4.24.22; EC:3.4; EC:3.4.24.17; EC:3.4.24.18; EC:3.6; EC:3.4.24.19; EC:3.4.24.70; EC:3.4.99; EC:3.4.24.71; EC:3.4.24.72; EC:3.4.24.56; EC:3.4.24.35; EC:3.4.24.57; EC:3.4.24.14; EC:3.4.24.37; EC:3.4.24.59; EC:3.6.1.15; EC:3.4.24.11; EC:3.4.24.55; EC:3.6.1; EC:3	Acting on peptide bonds (peptidases); Nardilysin; Matrilysin; Gelatinase A; Bontoxilysin; Mitochondrial processing peptidase; Astacin; Stromelysin 2; Acting on peptide bonds (peptidases); Stromelysin 1; Meprin A; Acting on acid anhydrides; Procollagen C-endopeptidase; Oligopeptidase A; Acting on peptide bonds (peptidases); Endothelin-converting enzyme 1; Fibrolase; Insulysin; Gelatinase B; O-sial…
OG0026673	ATP-dependent zinc metalloprotease FTSH 11 chloroplastic/mitochondrial-like	P:GO:0006508; F:GO:0004176; F:GO:0004222; F:GO:0005524; C:GO:0016021	P:proteolysis; F:ATP-dependent peptidase activity; F:metalloendopeptidase activity; F:ATP binding; C:integral component of membrane	EC:3.4.24; EC:3.4.24.61; EC:3.4.24.23; EC:3.4.24.24; EC:3.4.24.69; EC:3.4.24.64; EC:3.4.24.21; EC:3.4.24.22; EC:3.4; EC:3.4.24.17; EC:3.4.24.18; EC:3.6; EC:3.4.24.19; EC:3.4.24.70; EC:3.4.99; EC:3.4.24.71; EC:3.4.24.72; EC:3.4.24.56; EC:3.4.24.35; EC:3.4.24.57; EC:3.4.24.14; EC:3.4.24.37; EC:3.4.24.59; EC:3.6.1.15; EC:3.4.24.11; EC:3.4.24.55; EC:3.6.1; EC:3	Acting on peptide bonds (peptidases); Nardilysin; Matrilysin; Gelatinase A; Bontoxilysin; Mitochondrial processing peptidase; Astacin; Stromelysin 2; Acting on peptide bonds (peptidases); Stromelysin 1; Meprin A; Acting on acid anhydrides; Procollagen C-endopeptidase; Oligopeptidase A; Acting on peptide bonds (peptidases); Endothelin-converting enzyme 1; Fibrolase; Insulysin; Gelatinase B; O-sial…
OG0016588	ATP-dependent zinc metalloprotease FTSH 11, chloroplastic/mitochondrial-like	P:GO:0006508; F:GO:0004176; F:GO:0004222; F:GO:0005524; C:GO:0016021	P:proteolysis; F:ATP-dependent peptidase activity; F:metalloendopeptidase activity; F:ATP binding; C:integral component of membrane	EC:3.4.24; EC:3.4.24.61; EC:3.4.24.23; EC:3.4.24.24; EC:3.4.24.69; EC:3.4.24.64; EC:3.4.24.21; EC:3.4.24.22; EC:3.4; EC:3.4.24.17; EC:3.4.24.18; EC:3.6; EC:3.4.24.19; EC:3.4.24.70; EC:3.4.99; EC:3.4.24.71; EC:3.4.24.72; EC:3.4.24.56; EC:3.4.24.35; EC:3.4.24.57; EC:3.4.24.14; EC:3.4.24.37; EC:3.4.24.59; EC:3.6.1.15; EC:3.4.24.11; EC:3.4.24.55; EC:3.6.1; EC:3	Acting on peptide bonds (peptidases); Nardilysin; Matrilysin; Gelatinase A; Bontoxilysin; Mitochondrial processing peptidase; Astacin; Stromelysin 2; Acting on peptide bonds (peptidases); Stromelysin 1; Meprin A; Acting on acid anhydrides; Procollagen C-endopeptidase; Oligopeptidase A; Acting on peptide bonds (peptidases); Endothelin-converting enzyme 1; Fibrolase; Insulysin; Gelatinase B; O-sial…
OG0009373	ATP-dependent zinc metalloprotease FTSH 12, chloroplastic	P:GO:0006508; P:GO:0051301; F:GO:0004176; F:GO:0004222; F:GO:0005524; C:GO:0016021	P:proteolysis; P:cell division; F:ATP-dependent peptidase activity; F:metalloendopeptidase activity; F:ATP binding; C:integral component of membrane	EC:3.4.24; EC:3.4.24.61; EC:3.4.24.23; EC:3.4.24.24; EC:3.4.24.69; EC:3.4.24.64; EC:3.4.24.21; EC:3.4.24.22; EC:3.4; EC:3.4.24.17; EC:3.4.24.18; EC:3.6; EC:3.4.24.19; EC:3.4.24.70; EC:3.4.99; EC:3.4.24.71; EC:3.4.24.72; EC:3.4.24.56; EC:3.4.24.35; EC:3.4.24.57; EC:3.4.24.14; EC:3.4.24.37; EC:3.4.24.59; EC:3.6.1.15; EC:3.4.24.11; EC:3.4.24.55; EC:3.6.1; EC:3	Acting on peptide bonds (peptidases); Nardilysin; Matrilysin; Gelatinase A; Bontoxilysin; Mitochondrial processing peptidase; Astacin; Stromelysin 2; Acting on peptide bonds (peptidases); Stromelysin 1; Meprin A; Acting on acid anhydrides; Procollagen C-endopeptidase; Oligopeptidase A; Acting on peptide bonds (peptidases); Endothelin-converting enzyme 1; Fibrolase; Insulysin; Gelatinase B; O-sial…
OG0013883	ATP-dependent zinc metalloprotease FTSH 4, mitochondrial	P:GO:0006508; F:GO:0004176; F:GO:0004222; F:GO:0005524; C:GO:0016021	P:proteolysis; F:ATP-dependent peptidase activity; F:metalloendopeptidase activity; F:ATP binding; C:integral component of membrane	EC:3.4.24; EC:3.4.24.61; EC:3.4.24.23; EC:3.4.24.24; EC:3.4.24.69; EC:3.4.24.64; EC:3.4.24.21; EC:3.4.24.22; EC:3.4; EC:3.4.24.17; EC:3.4.24.18; EC:3.6; EC:3.4.24.19; EC:3.4.24.70; EC:3.4.99; EC:3.4.24.71; EC:3.4.24.72; EC:3.4.24.56; EC:3.4.24.35; EC:3.4.24.57; EC:3.4.24.14; EC:3.4.24.37; EC:3.4.24.59; EC:3.6.1.15; EC:3.4.24.11; EC:3.4.24.55; EC:3.6.1; EC:3	Acting on peptide bonds (peptidases); Nardilysin; Matrilysin; Gelatinase A; Bontoxilysin; Mitochondrial processing peptidase; Astacin; Stromelysin 2; Acting on peptide bonds (peptidases); Stromelysin 1; Meprin A; Acting on acid anhydrides; Procollagen C-endopeptidase; Oligopeptidase A; Acting on peptide bonds (peptidases); Endothelin-converting enzyme 1; Fibrolase; Insulysin; Gelatinase B; O-sial…
OG0030873	ATP-dependent zinc metalloprotease FTSH 6	P:GO:0006508; F:GO:0004176; F:GO:0004222; F:GO:0005524; F:GO:0008270; C:GO:0016021	P:proteolysis; F:ATP-dependent peptidase activity; F:metalloendopeptidase activity; F:ATP binding; F:zinc ion binding; C:integral component of membrane	EC:3.4.24; EC:3.4.24.61; EC:3.4.24.23; EC:3.4.24.24; EC:3.4.24.69; EC:3.4.24.64; EC:3.4.24.21; EC:3.4.24.22; EC:3.4; EC:3.4.24.17; EC:3.4.24.18; EC:3.6; EC:3.4.24.19; EC:3.4.24.70; EC:3.4.99; EC:3.4.24.71; EC:3.4.24.72; EC:3.4.24.56; EC:3.4.24.35; EC:3.4.24.57; EC:3.4.24.14; EC:3.4.24.37; EC:3.4.24.59; EC:3.6.1.15; EC:3.4.24.11; EC:3.4.24.55; EC:3.6.1; EC:3	Acting on peptide bonds (peptidases); Nardilysin; Matrilysin; Gelatinase A; Bontoxilysin; Mitochondrial processing peptidase; Astacin; Stromelysin 2; Acting on peptide bonds (peptidases); Stromelysin 1; Meprin A; Acting on acid anhydrides; Procollagen C-endopeptidase; Oligopeptidase A; Acting on peptide bonds (peptidases); Endothelin-converting enzyme 1; Fibrolase; Insulysin; Gelatinase B; O-sial…
OG0032606	ATP-dependent zinc metalloprotease FTSH 6	F:GO:0008233	F:peptidase activity	EC:3.4; EC:3	Acting on peptide bonds (peptidases); Hydrolases
OG0032742	ATP-dependent zinc metalloprotease FTSH 6, chloroplastic	P:GO:0006508; F:GO:0004176; F:GO:0004222; F:GO:0005524; F:GO:0008270; C:GO:0016021	P:proteolysis; F:ATP-dependent peptidase activity; F:metalloendopeptidase activity; F:ATP binding; F:zinc ion binding; C:integral component of membrane	EC:3.4.24; EC:3.4.24.61; EC:3.4.24.23; EC:3.4.24.24; EC:3.4.24.69; EC:3.4.24.64; EC:3.4.24.21; EC:3.4.24.22; EC:3.4; EC:3.4.24.17; EC:3.4.24.18; EC:3.6; EC:3.4.24.19; EC:3.4.24.70; EC:3.4.99; EC:3.4.24.71; EC:3.4.24.72; EC:3.4.24.56; EC:3.4.24.35; EC:3.4.24.57; EC:3.4.24.14; EC:3.4.24.37; EC:3.4.24.59; EC:3.6.1.15; EC:3.4.24.11; EC:3.4.24.55; EC:3.6.1; EC:3	Acting on peptide bonds (peptidases); Nardilysin; Matrilysin; Gelatinase A; Bontoxilysin; Mitochondrial processing peptidase; Astacin; Stromelysin 2; Acting on peptide bonds (peptidases); Stromelysin 1; Meprin A; Acting on acid anhydrides; Procollagen C-endopeptidase; Oligopeptidase A; Acting on peptide bonds (peptidases); Endothelin-converting enzyme 1; Fibrolase; Insulysin; Gelatinase B; O-sial…
OG0005874	ATP-dependent zinc metalloprotease FTSH 9, chloroplastic isoform X1	P:GO:0006508; P:GO:0051301; F:GO:0004176; F:GO:0004222; F:GO:0005524; F:GO:0008270; C:GO:0016021	P:proteolysis; P:cell division; F:ATP-dependent peptidase activity; F:metalloendopeptidase activity; F:ATP binding; F:zinc ion binding; C:integral component of membrane	EC:3.4.24; EC:3.4.24.61; EC:3.4.24.23; EC:3.4.24.24; EC:3.4.24.69; EC:3.4.24.64; EC:3.4.24.21; EC:3.4.24.22; EC:3.4; EC:3.4.24.17; EC:3.4.24.18; EC:3.6; EC:3.4.24.19; EC:3.4.24.70; EC:3.4.99; EC:3.4.24.71; EC:3.4.24.72; EC:3.4.24.56; EC:3.4.24.35; EC:3.4.24.57; EC:3.4.24.14; EC:3.4.24.37; EC:3.4.24.59; EC:3.6.1.15; EC:3.4.24.11; EC:3.4.24.55; EC:3.6.1; EC:3	Acting on peptide bonds (peptidases); Nardilysin; Matrilysin; Gelatinase A; Bontoxilysin; Mitochondrial processing peptidase; Astacin; Stromelysin 2; Acting on peptide bonds (peptidases); Stromelysin 1; Meprin A; Acting on acid anhydrides; Procollagen C-endopeptidase; Oligopeptidase A; Acting on peptide bonds (peptidases); Endothelin-converting enzyme 1; Fibrolase; Insulysin; Gelatinase B; O-sial…
OG0002931	ATP-dependent zinc metalloprotease FTSH 9, chloroplastic-like isoform X1	P:GO:0006508; F:GO:0004176; F:GO:0004222; F:GO:0005524; F:GO:0008270; C:GO:0016021	P:proteolysis; F:ATP-dependent peptidase activity; F:metalloendopeptidase activity; F:ATP binding; F:zinc ion binding; C:integral component of membrane	EC:3.4.24; EC:3.4.24.61; EC:3.4.24.23; EC:3.4.24.24; EC:3.4.24.69; EC:3.4.24.64; EC:3.4.24.21; EC:3.4.24.22; EC:3.4; EC:3.4.24.17; EC:3.4.24.18; EC:3.6; EC:3.4.24.19; EC:3.4.24.70; EC:3.4.99; EC:3.4.24.71; EC:3.4.24.72; EC:3.4.24.56; EC:3.4.24.35; EC:3.4.24.57; EC:3.4.24.14; EC:3.4.24.37; EC:3.4.24.59; EC:3.6.1.15; EC:3.4.24.11; EC:3.4.24.55; EC:3.6.1; EC:3	Acting on peptide bonds (peptidases); Nardilysin; Matrilysin; Gelatinase A; Bontoxilysin; Mitochondrial processing peptidase; Astacin; Stromelysin 2; Acting on peptide bonds (peptidases); Stromelysin 1; Meprin A; Acting on acid anhydrides; Procollagen C-endopeptidase; Oligopeptidase A; Acting on peptide bonds (peptidases); Endothelin-converting enzyme 1; Fibrolase; Insulysin; Gelatinase B; O-sial…
OG0013186	ATP-dependent zinc metalloprotease FTSH, chloroplastic	P:GO:0006508; F:GO:0004176; F:GO:0004222; F:GO:0005524; C:GO:0016021	P:proteolysis; F:ATP-dependent peptidase activity; F:metalloendopeptidase activity; F:ATP binding; C:integral component of membrane	EC:3.4.24; EC:3.4.24.61; EC:3.4.24.23; EC:3.4.24.24; EC:3.4.24.69; EC:3.4.24.64; EC:3.4.24.21; EC:3.4.24.22; EC:3.4; EC:3.4.24.17; EC:3.4.24.18; EC:3.6; EC:3.4.24.19; EC:3.4.24.70; EC:3.4.99; EC:3.4.24.71; EC:3.4.24.72; EC:3.4.24.56; EC:3.4.24.35; EC:3.4.24.57; EC:3.4.24.14; EC:3.4.24.37; EC:3.4.24.59; EC:3.6.1.15; EC:3.4.24.11; EC:3.4.24.55; EC:3.6.1; EC:3	Acting on peptide bonds (peptidases); Nardilysin; Matrilysin; Gelatinase A; Bontoxilysin; Mitochondrial processing peptidase; Astacin; Stromelysin 2; Acting on peptide bonds (peptidases); Stromelysin 1; Meprin A; Acting on acid anhydrides; Procollagen C-endopeptidase; Oligopeptidase A; Acting on peptide bonds (peptidases); Endothelin-converting enzyme 1; Fibrolase; Insulysin; Gelatinase B; O-sial…
OG0030029	ATP-dependent zinc metalloprotease FTSH, chloroplastic	P:GO:0006508; P:GO:0051301; F:GO:0004176; F:GO:0004222; F:GO:0005524; C:GO:0016021	P:proteolysis; P:cell division; F:ATP-dependent peptidase activity; F:metalloendopeptidase activity; F:ATP binding; C:integral component of membrane	EC:3.4.24; EC:3.4.24.61; EC:3.4.24.23; EC:3.4.24.24; EC:3.4.24.69; EC:3.4.24.64; EC:3.4.24.21; EC:3.4.24.22; EC:3.4; EC:3.4.24.17; EC:3.4.24.18; EC:3.6; EC:3.4.24.19; EC:3.4.24.70; EC:3.4.99; EC:3.4.24.71; EC:3.4.24.72; EC:3.4.24.56; EC:3.4.24.35; EC:3.4.24.57; EC:3.4.24.14; EC:3.4.24.37; EC:3.4.24.59; EC:3.6.1.15; EC:3.4.24.11; EC:3.4.24.55; EC:3.6.1; EC:3	Acting on peptide bonds (peptidases); Nardilysin; Matrilysin; Gelatinase A; Bontoxilysin; Mitochondrial processing peptidase; Astacin; Stromelysin 2; Acting on peptide bonds (peptidases); Stromelysin 1; Meprin A; Acting on acid anhydrides; Procollagen C-endopeptidase; Oligopeptidase A; Acting on peptide bonds (peptidases); Endothelin-converting enzyme 1; Fibrolase; Insulysin; Gelatinase B; O-sial…
OG0030465	ATP-dependent zinc metalloprotease FTSH, chloroplastic	P:GO:0006508; F:GO:0000166; F:GO:0004176; F:GO:0004222; F:GO:0005524; F:GO:0008233; F:GO:0008237; F:GO:0016787; F:GO:0016887; C:GO:0005739; C:GO:0016020; C:GO:0016021	P:proteolysis; F:nucleotide binding; F:ATP-dependent peptidase activity; F:metalloendopeptidase activity; F:ATP binding; F:peptidase activity; F:metallopeptidase activity; F:hydrolase activity; F:ATP hydrolysis activity; C:mitochondrion; C:membrane; C:integral component of membrane
OG0002146	AT-rich interactive domain-containing protein 1 isoform X1	F:GO:0003677; C:GO:0005634	F:DNA binding; C:nucleus
OG0005694	AT-rich interactive domain-containing protein 1 isoform X1	F:GO:0003677; C:GO:0005634	F:DNA binding; C:nucleus
OG0004638	AT-rich interactive domain-containing protein 1-like	C:GO:0005634	C:nucleus
OG0012352	AT-rich interactive domain-containing protein 2	F:GO:0003677; C:GO:0005634	F:DNA binding; C:nucleus
OG0015482	AT-rich interactive domain-containing protein 3-like isoform X1	F:GO:0003677	F:DNA binding
OG0012667	AT-rich interactive domain-containing protein 4 isoform X1	F:GO:0003677; F:GO:0046872	F:DNA binding; F:metal ion binding
OG0008723	AT-rich interactive domain-containing protein 4-like	F:GO:0003677; F:GO:0046872	F:DNA binding; F:metal ion binding
OG0031855	AT-rich interactive domain-containing protein 5	F:GO:0003677	F:DNA binding
OG0002019	AT-rich interactive domain-containing protein 5 isoform X2	F:GO:0003677	F:DNA binding
OG0009471	AT-rich interactive domain-containing protein 6-like	F:GO:0003677	F:DNA binding
OG0004382	AUGMIN subunit 1	P:GO:0051225; P:GO:0051301; C:GO:0005737; C:GO:0005874; C:GO:0070652	P:spindle assembly; P:cell division; C:cytoplasm; C:microtubule; C:HAUS complex
OG0007361	AUGMIN subunit 2	P:GO:0031023; P:GO:0051225	P:microtubule organizing center organization; P:spindle assembly
OG0032025	AUGMIN subunit 2	P:GO:0000226	P:microtubule cytoskeleton organization
OG0002553	AUGMIN subunit 5	P:GO:0051225; C:GO:0070652	P:spindle assembly; C:HAUS complex
OG0005197	AUGMIN subunit 5	P:GO:0051225; C:GO:0070652	P:spindle assembly; C:HAUS complex
OG0010209	AUGMIN subunit 5	P:GO:0051225; C:GO:0070652	P:spindle assembly; C:HAUS complex
OG0026078	AUGMIN subunit 5	P:GO:0051225; C:GO:0070652	P:spindle assembly; C:HAUS complex
OG0014770	autoimmune regulator	F:GO:0046872	F:metal ion binding
OG0008523	autophagy-related protein 11	P:GO:0000045; P:GO:0000422	P:autophagosome assembly; P:autophagy of mitochondrion
OG0005806	autophagy-related protein 13a	P:GO:0000045; C:GO:1990316	P:autophagosome assembly; C:Atg1/ULK1 kinase complex
OG0014069	autophagy-related protein 18a-like
OG0027878	autophagy-related protein 18a-like
OG0032919	autophagy-related protein 18a-like
OG0004387	autophagy-related protein 18d-like
OG0010243	autophagy-related protein 18f isoform X1	C:GO:0016021	C:integral component of membrane
OG0015607	autophagy-related protein 18g
OG0004802	autophagy-related protein 2 isoform X1	P:GO:0030242	P:autophagy of peroxisome
OG0003314	autophagy-related protein 3 isoform X2
OG0006279	autophagy-related protein 8c	P:GO:0006914; P:GO:0006995; C:GO:0005874; C:GO:0016020	P:autophagy; P:cellular response to nitrogen starvation; C:microtubule; C:membrane
OG0009142	autophagy-related protein 8c isoform X1	P:GO:0006914; C:GO:0005874; C:GO:0016020	P:autophagy; C:microtubule; C:membrane
OG0015559	autophagy-related protein 9	P:GO:0006914; P:GO:0015031; C:GO:0005794; C:GO:0016021; C:GO:0030659	P:autophagy; P:protein transport; C:Golgi apparatus; C:integral component of membrane; C:cytoplasmic vesicle membrane
OG0009563	auxilin-like protein 1
OG0030832	auxilin-like protein 1	P:GO:0016310; F:GO:0016301	P:phosphorylation; F:kinase activity	EC:2.7; EC:2	Transferring phosphorus-containing groups; Transferases
OG0011935	auxilin-like protein 1 isoform X1
OG0007877	auxilin-related protein 2 isoform X1
OG0027732	auxilin-related protein 2 isoform X1
OG0016244	auxilin-related protein 2 isoform X2
OG0011578	auxilin-related protein 2-like
OG0010072	auxin efflux carrier component 1	P:GO:0009734; P:GO:0055085; C:GO:0016021	P:auxin-activated signaling pathway; P:transmembrane transport; C:integral component of membrane
OG0008873	auxin efflux carrier component 1-like	P:GO:0009734; P:GO:0055085; C:GO:0016021	P:auxin-activated signaling pathway; P:transmembrane transport; C:integral component of membrane
OG0016371	auxin efflux carrier component 1-like	P:GO:0010315; P:GO:0055085; F:GO:0010329; C:GO:0016021	P:auxin efflux; P:transmembrane transport; F:auxin efflux transmembrane transporter activity; C:integral component of membrane	EC:7	Translocases
OG0016081	auxin efflux carrier component 2	P:GO:0010315; P:GO:0055085; F:GO:0010329; C:GO:0016021	P:auxin efflux; P:transmembrane transport; F:auxin efflux transmembrane transporter activity; C:integral component of membrane	EC:7	Translocases
OG0026408	auxin efflux carrier component 2-like	P:GO:0010315; P:GO:0055085; F:GO:0010329; C:GO:0016021	P:auxin efflux; P:transmembrane transport; F:auxin efflux transmembrane transporter activity; C:integral component of membrane	EC:7	Translocases
OG0019430	auxin efflux carrier component 4	P:GO:0009734; P:GO:0055085; C:GO:0016021	P:auxin-activated signaling pathway; P:transmembrane transport; C:integral component of membrane
OG0011024	auxin efflux carrier component 5	P:GO:0009734; P:GO:0055085; C:GO:0016021	P:auxin-activated signaling pathway; P:transmembrane transport; C:integral component of membrane
OG0009359	auxin efflux carrier component 6	P:GO:0009734; P:GO:0055085; C:GO:0016021	P:auxin-activated signaling pathway; P:transmembrane transport; C:integral component of membrane
OG0010562	auxin efflux carrier component 8-like	P:GO:0009734; P:GO:0055085; C:GO:0016021	P:auxin-activated signaling pathway; P:transmembrane transport; C:integral component of membrane
OG0006623	auxin response factor	P:GO:0006355; P:GO:0009734; F:GO:0003677; C:GO:0005634	P:regulation of transcription, DNA-templated; P:auxin-activated signaling pathway; F:DNA binding; C:nucleus
OG0007428	auxin response factor	P:GO:0006355; P:GO:0009734; F:GO:0003677; C:GO:0005634	P:regulation of transcription, DNA-templated; P:auxin-activated signaling pathway; F:DNA binding; C:nucleus
OG0017421	auxin response factor 1	P:GO:0006355; P:GO:0009734; F:GO:0003677; C:GO:0005634	P:regulation of transcription, DNA-templated; P:auxin-activated signaling pathway; F:DNA binding; C:nucleus
OG0007869	auxin response factor 17	P:GO:0006355; P:GO:0009734; F:GO:0003677; C:GO:0005634	P:regulation of transcription, DNA-templated; P:auxin-activated signaling pathway; F:DNA binding; C:nucleus
OG0025053	Auxin response factor 17	P:GO:0009725; P:GO:0050794	P:response to hormone; P:regulation of cellular process
OG0021164	auxin response factor 17-like	P:GO:0006355; P:GO:0009734; F:GO:0003677; C:GO:0005634	P:regulation of transcription, DNA-templated; P:auxin-activated signaling pathway; F:DNA binding; C:nucleus
OG0009277	auxin response factor 18	P:GO:0006355; P:GO:0009734; F:GO:0003677; C:GO:0005634	P:regulation of transcription, DNA-templated; P:auxin-activated signaling pathway; F:DNA binding; C:nucleus
OG0012443	auxin response factor 18	P:GO:0006355; P:GO:0009734; F:GO:0003677; C:GO:0005634	P:regulation of transcription, DNA-templated; P:auxin-activated signaling pathway; F:DNA binding; C:nucleus
OG0008725	auxin response factor 18-like	P:GO:0006355; P:GO:0009734; F:GO:0003677; C:GO:0005634	P:regulation of transcription, DNA-templated; P:auxin-activated signaling pathway; F:DNA binding; C:nucleus
OG0014754	auxin response factor 18-like	P:GO:0006355; P:GO:0009734; F:GO:0003677; C:GO:0005634	P:regulation of transcription, DNA-templated; P:auxin-activated signaling pathway; F:DNA binding; C:nucleus
OG0031402	auxin response factor 18-like	P:GO:0006355; P:GO:0009734; F:GO:0003677; C:GO:0005634	P:regulation of transcription, DNA-templated; P:auxin-activated signaling pathway; F:DNA binding; C:nucleus
OG0007915	auxin response factor 19 isoform X5	P:GO:0006355; P:GO:0009734; F:GO:0003677; C:GO:0005634	P:regulation of transcription, DNA-templated; P:auxin-activated signaling pathway; F:DNA binding; C:nucleus
OG0011689	auxin response factor 19-like	P:GO:0006355; P:GO:0009734; F:GO:0003677; C:GO:0005634	P:regulation of transcription, DNA-templated; P:auxin-activated signaling pathway; F:DNA binding; C:nucleus
OG0008521	auxin response factor 1-like isoform X2	P:GO:0006355; P:GO:0009734; F:GO:0003677; C:GO:0005634	P:regulation of transcription, DNA-templated; P:auxin-activated signaling pathway; F:DNA binding; C:nucleus
OG0015751	auxin response factor 22	P:GO:0006355; P:GO:0007389; P:GO:0009734; P:GO:0048829; P:GO:0051301; F:GO:0003677; C:GO:0005634	P:regulation of transcription, DNA-templated; P:pattern specification process; P:auxin-activated signaling pathway; P:root cap development; P:cell division; F:DNA binding; C:nucleus
OG0014061	auxin response factor 2A	P:GO:0006355; P:GO:0009734; F:GO:0003677; C:GO:0005634	P:regulation of transcription, DNA-templated; P:auxin-activated signaling pathway; F:DNA binding; C:nucleus
OG0012313	auxin response factor 2B	P:GO:0006355; P:GO:0009734; F:GO:0003677; C:GO:0005634	P:regulation of transcription, DNA-templated; P:auxin-activated signaling pathway; F:DNA binding; C:nucleus
OG0007699	auxin response factor 3	P:GO:0006355; P:GO:0009734; F:GO:0003677; C:GO:0005634	P:regulation of transcription, DNA-templated; P:auxin-activated signaling pathway; F:DNA binding; C:nucleus
OG0011090	auxin response factor 3-like isoform X2	P:GO:0006355; P:GO:0009734; F:GO:0003677; C:GO:0005634	P:regulation of transcription, DNA-templated; P:auxin-activated signaling pathway; F:DNA binding; C:nucleus
OG0014745	auxin response factor 4	P:GO:0006355; P:GO:0009734; F:GO:0003677; C:GO:0005634	P:regulation of transcription, DNA-templated; P:auxin-activated signaling pathway; F:DNA binding; C:nucleus
OG0012447	auxin response factor 4 isoform X3	P:GO:0006355; P:GO:0009734; F:GO:0003677; C:GO:0005634	P:regulation of transcription, DNA-templated; P:auxin-activated signaling pathway; F:DNA binding; C:nucleus
OG0001606	auxin response factor 5	P:GO:0006355; P:GO:0009734; P:GO:0009908; P:GO:0009942; P:GO:0010305; P:GO:0048364; P:GO:0048507; F:GO:0003677; F:GO:0042802; C:GO:0005634	P:regulation of transcription, DNA-templated; P:auxin-activated signaling pathway; P:flower development; P:longitudinal axis specification; P:leaf vascular tissue pattern formation; P:root development; P:meristem development; F:DNA binding; F:identical protein binding; C:nucleus
OG0001276	auxin response factor 6 isoform X1	P:GO:0006355; P:GO:0009734; F:GO:0003677; C:GO:0005634	P:regulation of transcription, DNA-templated; P:auxin-activated signaling pathway; F:DNA binding; C:nucleus
OG0028119	auxin response factor 6-like	P:GO:0006355; P:GO:0006508; P:GO:0009734; F:GO:0003677; F:GO:0004252; C:GO:0005634	P:regulation of transcription, DNA-templated; P:proteolysis; P:auxin-activated signaling pathway; F:DNA binding; F:serine-type endopeptidase activity; C:nucleus	EC:3.4.21.73; EC:3.4.24.7; EC:3.4.21.71; EC:3.4.24.3; EC:3.4.21.34; EC:3.4.21.78; EC:3.4.21.75; EC:3.4.21.26; EC:3.4.21.27; EC:3.4.21.68; EC:3.4.21.69; EC:3.4.24.34; EC:3.4.21.41; EC:3.4.21.83; EC:3.4.21.88; EC:3.4.21.45; EC:3.4.21.89; EC:3.4.21.42; EC:3.4.19.1; EC:3.4.21.43; EC:3.4.21.87; EC:3.4.21.38; EC:3.4.21.35; EC:3.4.21.79; EC:3.4.21.36; EC:3.4.21.102; EC:3.4.21.39; EC:3.4.21; EC:3.4.21.4;…	U-plasminogen activator; Interstitial collagenase; Pancreatic elastase II; Microbial collagenase; Plasma kallikrein; Granzyme A; Furin; Prolyl oligopeptidase; Coagulation factor XIa; T-plasminogen activator; Protein C (activated); Neutrophil collagenase; Complement subcomponent C1r; Oligopeptidase B; Repressor LexA; Complement factor I; Signal peptidase I; Complement subcomponent C1s; Acylaminoac…
OG0012497	auxin response factor 9-like isoform X1	P:GO:0006355; P:GO:0009734; F:GO:0003677; C:GO:0005634	P:regulation of transcription, DNA-templated; P:auxin-activated signaling pathway; F:DNA binding; C:nucleus
OG0033222	auxin transporter-like protein 5	P:GO:0006865; P:GO:0009734; P:GO:0055085; F:GO:0015293; C:GO:0016021	P:amino acid transport; P:auxin-activated signaling pathway; P:transmembrane transport; F:symporter activity; C:integral component of membrane	EC:7	Translocases
OG0025441	auxin-binding protein ABP19a-like	F:GO:0030145; F:GO:0045735; C:GO:0005618; C:GO:0048046	F:manganese ion binding; F:nutrient reservoir activity; C:cell wall; C:apoplast
OG0032536	auxin-binding protein ABP19a-like	F:GO:0030145; F:GO:0045735; F:GO:0046872; C:GO:0005576; C:GO:0005618; C:GO:0048046	F:manganese ion binding; F:nutrient reservoir activity; F:metal ion binding; C:extracellular region; C:cell wall; C:apoplast
OG0010813	auxin-induced protein 22C	P:GO:0006355; P:GO:0009734; C:GO:0005634	P:regulation of transcription, DNA-templated; P:auxin-activated signaling pathway; C:nucleus
OG0011046	Auxin-induced protein 22D	P:GO:0050794	P:regulation of cellular process
OG0015570	auxin-induced protein 22E	P:GO:0006355; P:GO:0009734; C:GO:0005634	P:regulation of transcription, DNA-templated; P:auxin-activated signaling pathway; C:nucleus
OG0009986	auxin-induced protein 6B-like	P:GO:0009733	P:response to auxin
OG0013717	auxin-induced protein AUX22	P:GO:0006355; P:GO:0009734; C:GO:0005634	P:regulation of transcription, DNA-templated; P:auxin-activated signaling pathway; C:nucleus
OG0011045	auxin-induced protein AUX28-like	P:GO:0006355; P:GO:0009734; C:GO:0005634	P:regulation of transcription, DNA-templated; P:auxin-activated signaling pathway; C:nucleus
OG0015569	auxin-induced protein AUX28-like	P:GO:0006355; P:GO:0009734; C:GO:0005634	P:regulation of transcription, DNA-templated; P:auxin-activated signaling pathway; C:nucleus
OG0002487	auxin-induced protein X10A-like	P:GO:0009733	P:response to auxin
OG0019613	auxin-induced protein X10A-like	P:GO:0009733	P:response to auxin
OG0016123	auxin-regulated protein	P:GO:0009733	P:response to auxin
OG0006330	auxin-responsive protein IAA11	P:GO:0006355; P:GO:0009734; C:GO:0005634	P:regulation of transcription, DNA-templated; P:auxin-activated signaling pathway; C:nucleus
OG0011833	auxin-responsive protein IAA16-like	P:GO:0006355; P:GO:0009734; F:GO:0042802; C:GO:0005634	P:regulation of transcription, DNA-templated; P:auxin-activated signaling pathway; F:identical protein binding; C:nucleus
OG0014851	auxin-responsive protein IAA16-like	P:GO:0006355; P:GO:0009734; C:GO:0005634	P:regulation of transcription, DNA-templated; P:auxin-activated signaling pathway; C:nucleus
OG0004676	auxin-responsive protein IAA16-like isoform X4	P:GO:0006355; P:GO:0009734; C:GO:0005634	P:regulation of transcription, DNA-templated; P:auxin-activated signaling pathway; C:nucleus
OG0027450	auxin-responsive protein IAA16-like isoform X4	P:GO:0006355; P:GO:0009734; C:GO:0005634	P:regulation of transcription, DNA-templated; P:auxin-activated signaling pathway; C:nucleus
OG0010812	auxin-responsive protein IAA17	P:GO:0006355; P:GO:0009734; C:GO:0005634; C:GO:0016021	P:regulation of transcription, DNA-templated; P:auxin-activated signaling pathway; C:nucleus; C:integral component of membrane
OG0024219	auxin-responsive protein IAA20	P:GO:0006355; P:GO:0009734; C:GO:0005634	P:regulation of transcription, DNA-templated; P:auxin-activated signaling pathway; C:nucleus
OG0006266	auxin-responsive protein IAA26	P:GO:0006355; P:GO:0009734; C:GO:0005634	P:regulation of transcription, DNA-templated; P:auxin-activated signaling pathway; C:nucleus
OG0010830	auxin-responsive protein IAA27-like	P:GO:0006355; P:GO:0009734; C:GO:0005634	P:regulation of transcription, DNA-templated; P:auxin-activated signaling pathway; C:nucleus
OG0013739	auxin-responsive protein IAA27-like	P:GO:0006355; P:GO:0009734; C:GO:0005634	P:regulation of transcription, DNA-templated; P:auxin-activated signaling pathway; C:nucleus
OG0015643	auxin-responsive protein IAA27-like	P:GO:0006355; P:GO:0009734; C:GO:0005634	P:regulation of transcription, DNA-templated; P:auxin-activated signaling pathway; C:nucleus
OG0011499	auxin-responsive protein IAA29	P:GO:0006355; P:GO:0009734; C:GO:0005634	P:regulation of transcription, DNA-templated; P:auxin-activated signaling pathway; C:nucleus
OG0012215	auxin-responsive protein IAA29-like	P:GO:0006355; P:GO:0009734; C:GO:0005634	P:regulation of transcription, DNA-templated; P:auxin-activated signaling pathway; C:nucleus
OG0022289	auxin-responsive protein IAA30	P:GO:0006355; P:GO:0009734; C:GO:0005634	P:regulation of transcription, DNA-templated; P:auxin-activated signaling pathway; C:nucleus
OG0012278	auxin-responsive protein IAA8	P:GO:0006355; P:GO:0009734; C:GO:0005634	P:regulation of transcription, DNA-templated; P:auxin-activated signaling pathway; C:nucleus
OG0029214	auxin-responsive protein IAA8-like	P:GO:0050794	P:regulation of cellular process
OG0015881	auxin-responsive protein IAA9-like isoform X2
OG0000057	auxin-responsive protein SAUR32-like	P:GO:0009733	P:response to auxin
OG0025924	auxin-responsive protein SAUR71-like	P:GO:0009733	P:response to auxin
OG0008770	axial regulator YABBY 1	P:GO:0007275	P:multicellular organism development
OG0029405	axial regulator YABBY 4	P:GO:0007275	P:multicellular organism development
OG0011269	axial regulator YABBY 4-like	P:GO:0007275; C:GO:0016021	P:multicellular organism development; C:integral component of membrane
OG0012211	axial regulator YABBY 5	P:GO:0007275	P:multicellular organism development
OG0012382	B2 protein
OG0009513	B2 protein-like	P:GO:1902074; C:GO:0005737	P:response to salt; C:cytoplasm
OG0012002	B3 domain-containing protein At2g36080-like	F:GO:0003677; C:GO:0005634	F:DNA binding; C:nucleus
OG0014033	B3 domain-containing protein At2g36080-like	F:GO:0003677; C:GO:0005634	F:DNA binding; C:nucleus
OG0033443	B3 domain-containing protein At2g36080-like	F:GO:0003677; C:GO:0005634	F:DNA binding; C:nucleus
OG0031208	B3 domain-containing protein At3g18960-like isoform X1	F:GO:0003677; C:GO:0005634	F:DNA binding; C:nucleus
OG0010046	B3 domain-containing protein At4g01580-like	P:GO:0000184; F:GO:0003677; C:GO:0005634	P:nuclear-transcribed mRNA catabolic process, nonsense-mediated decay; F:DNA binding; C:nucleus
OG0004669	B3 domain-containing protein At5g18090-like isoform X1	F:GO:0003677; C:GO:0005634	F:DNA binding; C:nucleus
OG0007066	B3 domain-containing protein At5g42700-like isoform X1	F:GO:0003677; C:GO:0005634	F:DNA binding; C:nucleus
OG0015403	B3 domain-containing protein Os01g0234100 isoform X2	F:GO:0003677; C:GO:0005634	F:DNA binding; C:nucleus
OG0016248	B3 domain-containing protein Os01g0905400-like isoform X1	F:GO:0003677; C:GO:0005634	F:DNA binding; C:nucleus
OG0014560	B3 domain-containing protein Os06g0112300-like	F:GO:0003677; C:GO:0005634	F:DNA binding; C:nucleus
OG0015246	B3 domain-containing protein Os07g0563300 isoform X1	F:GO:0003677; F:GO:0008270; C:GO:0005634	F:DNA binding; F:zinc ion binding; C:nucleus
OG0007484	B3 domain-containing protein Os07g0679700-like	F:GO:0003677; C:GO:0005634	F:DNA binding; C:nucleus
OG0009583	B3 domain-containing protein Os11g0197600	F:GO:0003677; C:GO:0005634	F:DNA binding; C:nucleus
OG0009582	B3 domain-containing protein REM16-like	F:GO:0003677; C:GO:0005634	F:DNA binding; C:nucleus
OG0023740	B3 domain-containing protein REM20-like
OG0004668	B3 domain-containing protein REM20-like isoform X4	F:GO:0003677; C:GO:0005634	F:DNA binding; C:nucleus
OG0011158	B3 domain-containing transcription factor ABI3 isoform X2	F:GO:0003677; C:GO:0005634	F:DNA binding; C:nucleus
OG0010380	B3 domain-containing transcription factor FUS3	F:GO:0003677; C:GO:0005634	F:DNA binding; C:nucleus
OG0004453	B3 domain-containing transcription factor FUS3-like	F:GO:0003677; C:GO:0005634	F:DNA binding; C:nucleus
OG0002298	B3 domain-containing transcription factor NGA1	F:GO:0003677; C:GO:0005634	F:DNA binding; C:nucleus
OG0014253	B3 domain-containing transcription factor VRN1 isoform X1	F:GO:0003677; C:GO:0005634	F:DNA binding; C:nucleus
OG0007192	B3 domain-containing transcription factor VRN1 isoform X4	F:GO:0003677; C:GO:0005634	F:DNA binding; C:nucleus
OG0000817	B3 domain-containing transcription factor VRN1-like
OG0009223	B3 domain-containing transcription factor VRN1-like	F:GO:0003677; C:GO:0005634; C:GO:0016021	F:DNA binding; C:nucleus; C:integral component of membrane
OG0021985	B3 domain-containing transcription factor VRN1-like	F:GO:0003677; C:GO:0005634	F:DNA binding; C:nucleus
OG0023485	B3 domain-containing transcription factor VRN1-like
OG0025988	B3 domain-containing transcription factor VRN1-like isoform X2	F:GO:0003677; C:GO:0005634	F:DNA binding; C:nucleus
OG0002986	B3 domain-containing transcription repressor VAL1	F:GO:0003677; F:GO:0008270; C:GO:0005634	F:DNA binding; F:zinc ion binding; C:nucleus
OG0004208	B3 domain-containing transcription repressor VAL2 isoform X1	F:GO:0003677; F:GO:0008270; C:GO:0005634	F:DNA binding; F:zinc ion binding; C:nucleus
OG0016914	B3 domain-containing transcription repressor VAL2-like	F:GO:0046872	F:metal ion binding
OG0023515	baculoviral IAP repeat-containing 2/3/4	C:GO:0016021	C:integral component of membrane
OG0025897	BAG family molecular chaperone regulator 1-like isoform X1	F:GO:0051087	F:chaperone binding
OG0008632	BAG family molecular chaperone regulator 2
OG0024621	BAG family molecular chaperone regulator 2	F:GO:0051087	F:chaperone binding
OG0026168	BAG family molecular chaperone regulator 2
OG0016558	BAG family molecular chaperone regulator 3-like	F:GO:0051087	F:chaperone binding
OG0025816	BAG family molecular chaperone regulator 3-like	F:GO:0051087	F:chaperone binding
OG0013448	BAG family molecular chaperone regulator 4-like
OG0010130	BAG family molecular chaperone regulator 6	F:GO:0051087	F:chaperone binding
OG0013489	BAG family molecular chaperone regulator 7	F:GO:0051087	F:chaperone binding
OG0009379	BAG family molecular chaperone regulator 8, chloroplastic
OG0033373	BAG family molecular chaperone regulator 8, chloroplastic
OG0012300	BAG-associated GRAM protein 1 isoform X1	P:GO:0032774; F:GO:0003899; C:GO:0016021	P:RNA biosynthetic process; F:DNA-directed 5'-3' RNA polymerase activity; C:integral component of membrane	EC:2.7; EC:2; EC:2.7.7; EC:2.7.7.6	Transferring phosphorus-containing groups; Transferases; Transferring phosphorus-containing groups; DNA-directed RNA polymerase
OG0009863	BAHD acyltransferase DCR	P:GO:0010090; P:GO:0010143; P:GO:0051179; F:GO:0016747; C:GO:0005737	P:trichome morphogenesis; P:cutin biosynthetic process; P:localization; F:acyltransferase activity, transferring groups other than amino-acyl groups; C:cytoplasm	EC:2.3; EC:2; EC:2.3.1	Acyltransferases; Transferases; Acyltransferases
OG0004381	bark storage protein A	P:GO:0009116; F:GO:0003824; C:GO:0016021	P:nucleoside metabolic process; F:catalytic activity; C:integral component of membrane
OG0025827	bark storage protein A	P:GO:0009116; F:GO:0003824; C:GO:0016021	P:nucleoside metabolic process; F:catalytic activity; C:integral component of membrane
OG0007848	bark storage protein A-like	P:GO:0009116; F:GO:0003824	P:nucleoside metabolic process; F:catalytic activity
OG0003579	basic 7S globulin	P:GO:0006508; F:GO:0004190	P:proteolysis; F:aspartic-type endopeptidase activity	EC:3.4.99; EC:3.4.23.1; EC:3.4.23; EC:3.4.23.32; EC:3.4.23.43; EC:3.4.23.20; EC:3.4.23.25; EC:3.4.23.36; EC:3.4.23.4; EC:3.4.23.35; EC:3.4.23.5; EC:3.4.23.34; EC:3.4.23.15; EC:3.4; EC:3	Acting on peptide bonds (peptidases); Pepsin A; Acting on peptide bonds (peptidases); Scytalidopepsin B; Prepilin peptidase; Penicillopepsin; Saccharopepsin; Signal peptidase II; Chymosin; Barrierpepsin; Cathepsin D; Cathepsin E; Renin; Acting on peptide bonds (peptidases); Hydrolases
OG0009846	basic blue protein-like	P:GO:0022900; F:GO:0009055; C:GO:0016021	P:electron transport chain; F:electron transfer activity; C:integral component of membrane	EC:1	Oxidoreductases
OG0009847	basic blue protein-like	P:GO:0022900; F:GO:0009055	P:electron transport chain; F:electron transfer activity	EC:1	Oxidoreductases
OG0011352	basic blue protein-like	P:GO:0022900; F:GO:0009055; C:GO:0016021	P:electron transport chain; F:electron transfer activity; C:integral component of membrane	EC:1	Oxidoreductases
OG0015172	basic blue protein-like	P:GO:0022900; F:GO:0009055	P:electron transport chain; F:electron transfer activity	EC:1	Oxidoreductases
OG0015174	basic blue protein-like	P:GO:0022900; F:GO:0009055	P:electron transport chain; F:electron transfer activity	EC:1	Oxidoreductases
OG0015964	basic blue protein-like	P:GO:0022900; F:GO:0009055	P:electron transport chain; F:electron transfer activity	EC:1	Oxidoreductases
OG0025761	basic endochitinase-like	P:GO:0005975; F:GO:0004553	P:carbohydrate metabolic process; F:hydrolase activity, hydrolyzing O-glycosyl compounds	EC:3.2; EC:3; EC:3.2.1	Glycosylases; Hydrolases; Glycosylases
OG0021049	basic helix-loop-helix protein A-like	F:GO:0046983; C:GO:0005634	F:protein dimerization activity; C:nucleus
OG0016556	basic leucine zipper 23-like	P:GO:0006355; P:GO:0006468; F:GO:0003700; F:GO:0004672; F:GO:0005524; C:GO:0016021	P:regulation of transcription, DNA-templated; P:protein phosphorylation; F:DNA-binding transcription factor activity; F:protein kinase activity; F:ATP binding; C:integral component of membrane	EC:2.7.1; EC:2.7; EC:2	Transferring phosphorus-containing groups; Transferring phosphorus-containing groups; Transferases
OG0010852	basic leucine zipper 34	P:GO:0006355; F:GO:0003700	P:regulation of transcription, DNA-templated; F:DNA-binding transcription factor activity
OG0011553	basic leucine zipper 34 isoform X1	P:GO:0006355; F:GO:0003700	P:regulation of transcription, DNA-templated; F:DNA-binding transcription factor activity
OG0018103	basic leucine zipper 34-like	P:GO:0006355; F:GO:0003700	P:regulation of transcription, DNA-templated; F:DNA-binding transcription factor activity
OG0029360	basic leucine zipper 9	P:GO:0006355; F:GO:0003700	P:regulation of transcription, DNA-templated; F:DNA-binding transcription factor activity
OG0007283	basic leucine zipper 9-like isoform X1	P:GO:0006355; P:GO:0016310; F:GO:0003700; F:GO:0016301	P:regulation of transcription, DNA-templated; P:phosphorylation; F:DNA-binding transcription factor activity; F:kinase activity	EC:2.7; EC:2	Transferring phosphorus-containing groups; Transferases
OG0019540	bax inhibitor 1	C:GO:0016021	C:integral component of membrane
OG0010264	bax inhibitor 1-like	C:GO:0016021	C:integral component of membrane
OG0007177	B-box zinc finger protein 18 isoform X1	F:GO:0003735; F:GO:0008270; C:GO:0005739	F:structural constituent of ribosome; F:zinc ion binding; C:mitochondrion
OG0006041	B-box zinc finger protein 20
OG0008115	B-box zinc finger protein 21-like	F:GO:0008270	F:zinc ion binding
OG0013212	B-box zinc finger protein 21-like	F:GO:0008270	F:zinc ion binding
OG0013807	B-box zinc finger protein 22 isoform X1	F:GO:0008270	F:zinc ion binding
OG0003321	B-box zinc finger protein 24	F:GO:0008270	F:zinc ion binding
OG0022589	B-box zinc finger protein 24 isoform B	P:GO:0006355; P:GO:0009640; F:GO:0008270; C:GO:0005634	P:regulation of transcription, DNA-templated; P:photomorphogenesis; F:zinc ion binding; C:nucleus
OG0031882	B-box zinc finger protein 24-like	P:GO:0006355; P:GO:0009640; F:GO:0008270; C:GO:0005634	P:regulation of transcription, DNA-templated; P:photomorphogenesis; F:zinc ion binding; C:nucleus
OG0012932	B-box-type zinc finger	F:GO:0008270	F:zinc ion binding
OG0009998	B-cell receptor-associated protein 29/31	P:GO:0006886; P:GO:0006888; P:GO:0070973; C:GO:0005789; C:GO:0016021	P:intracellular protein transport; P:endoplasmic reticulum to Golgi vesicle-mediated transport; P:protein localization to endoplasmic reticulum exit site; C:endoplasmic reticulum membrane; C:integral component of membrane
OG0025925	B-cell receptor-associated protein 29/31	P:GO:0006886; P:GO:0006888; P:GO:0070973; C:GO:0005789; C:GO:0016021	P:intracellular protein transport; P:endoplasmic reticulum to Golgi vesicle-mediated transport; P:protein localization to endoplasmic reticulum exit site; C:endoplasmic reticulum membrane; C:integral component of membrane
OG0012949	B-cell receptor-associated protein 31-like	P:GO:0006886; P:GO:0006888; P:GO:0070973; C:GO:0005774; C:GO:0005789; C:GO:0009506; C:GO:0016021	P:intracellular protein transport; P:endoplasmic reticulum to Golgi vesicle-mediated transport; P:protein localization to endoplasmic reticulum exit site; C:vacuolar membrane; C:endoplasmic reticulum membrane; C:plasmodesma; C:integral component of membrane
OG0000373	BEACH domain-containing protein B isoform X1
OG0005689	BEACH domain-containing protein C2
OG0026895	BEACH domain-containing protein C2
OG0031531	BEACH domain-containing protein C2
OG0005688	BEACH domain-containing protein C2-like
OG0006400	BEL1-like homeodomain protein 1	P:GO:0006355; F:GO:0003677; C:GO:0005634	P:regulation of transcription, DNA-templated; F:DNA binding; C:nucleus
OG0007291	BEL1-like homeodomain protein 1	P:GO:0006355; F:GO:0003677; C:GO:0005634	P:regulation of transcription, DNA-templated; F:DNA binding; C:nucleus
OG0007466	BEL1-like homeodomain protein 1	P:GO:0006355; F:GO:0003677; C:GO:0005634	P:regulation of transcription, DNA-templated; F:DNA binding; C:nucleus
OG0025103	BEL1-like homeodomain protein 1	P:GO:0006355; F:GO:0003677; C:GO:0005634	P:regulation of transcription, DNA-templated; F:DNA binding; C:nucleus
OG0032063	BEL1-like homeodomain protein 1	P:GO:0006355; F:GO:0003677; C:GO:0005634	P:regulation of transcription, DNA-templated; F:DNA binding; C:nucleus
OG0006978	BEL1-like homeodomain protein 1 isoform X1	P:GO:0006355; F:GO:0003677; C:GO:0005634	P:regulation of transcription, DNA-templated; F:DNA binding; C:nucleus
OG0003456	BEL1-like homeodomain protein 4	P:GO:0006355; F:GO:0003677; C:GO:0005634	P:regulation of transcription, DNA-templated; F:DNA binding; C:nucleus
OG0004416	BEL1-like homeodomain protein 4	P:GO:0006355; F:GO:0003677; C:GO:0005634	P:regulation of transcription, DNA-templated; F:DNA binding; C:nucleus
OG0006039	BEL1-like homeodomain protein 6	P:GO:0006355; F:GO:0003677; C:GO:0005634	P:regulation of transcription, DNA-templated; F:DNA binding; C:nucleus
OG0000317	BEL1-like homeodomain protein 7 isoform X1	P:GO:0006355; F:GO:0003677; C:GO:0005634	P:regulation of transcription, DNA-templated; F:DNA binding; C:nucleus
OG0004487	BEL1-like homeodomain protein 9	P:GO:0006355; F:GO:0003677; C:GO:0005634	P:regulation of transcription, DNA-templated; F:DNA binding; C:nucleus
OG0012505	BEL1-like homeodomain protein 9	P:GO:0006355; F:GO:0003677; C:GO:0005634	P:regulation of transcription, DNA-templated; F:DNA binding; C:nucleus
OG0008629	benzyl alcohol O-benzoyltransferase	F:GO:0016747	F:acyltransferase activity, transferring groups other than amino-acyl groups	EC:2.3; EC:2; EC:2.3.1	Acyltransferases; Transferases; Acyltransferases
OG0000398	benzyl alcohol O-benzoyltransferase-like	F:GO:0016747	F:acyltransferase activity, transferring groups other than amino-acyl groups	EC:2.3; EC:2; EC:2.3.1	Acyltransferases; Transferases; Acyltransferases
OG0008300	benzyl alcohol O-benzoyltransferase-like	F:GO:0016747	F:acyltransferase activity, transferring groups other than amino-acyl groups	EC:2.3; EC:2; EC:2.3.1	Acyltransferases; Transferases; Acyltransferases
OG0032295	benzyl alcohol O-benzoyltransferase-like	F:GO:0016747	F:acyltransferase activity, transferring groups other than amino-acyl groups
OG0018419	berberine bridge enzyme-like 21	F:GO:0016491; F:GO:0071949	F:oxidoreductase activity; F:FAD binding	EC:1	Oxidoreductases
OG0030921	berberine bridge enzyme-like 21	F:GO:0016491; F:GO:0071949	F:oxidoreductase activity; F:FAD binding	EC:1	Oxidoreductases
OG0026114	berberine bridge enzyme-like 8	F:GO:0016491; F:GO:0071949	F:oxidoreductase activity; F:FAD binding	EC:1	Oxidoreductases
OG0000997	BES1/BZR1 homolog protein 2-like	P:GO:0006355; P:GO:0009742; F:GO:0003700	P:regulation of transcription, DNA-templated; P:brassinosteroid mediated signaling pathway; F:DNA-binding transcription factor activity
OG0001858	bet1-like protein At4g14600	C:GO:0016020	C:membrane
OG0002744	bet1-like SNARE 1-1 isoform X2	P:GO:0015031; C:GO:0030173	P:protein transport; C:integral component of Golgi membrane
OG0008175	beta-1	P:GO:0006486; F:GO:0016757; F:GO:0030246; C:GO:0000139; C:GO:0016021	P:protein glycosylation; F:glycosyltransferase activity; F:carbohydrate binding; C:Golgi membrane; C:integral component of membrane	EC:2.4; EC:2	Glycosyltransferases; Transferases
OG0032468	beta-1	P:GO:0006486; F:GO:0016757; F:GO:0030246; C:GO:0000139; C:GO:0016021	P:protein glycosylation; F:glycosyltransferase activity; F:carbohydrate binding; C:Golgi membrane; C:integral component of membrane	EC:2.4; EC:2	Glycosyltransferases; Transferases
OG0004056	beta-1,3-galactosyltransferase GALT1	P:GO:0006486; F:GO:0016757; F:GO:0030246; C:GO:0000139; C:GO:0016021	P:protein glycosylation; F:glycosyltransferase activity; F:carbohydrate binding; C:Golgi membrane; C:integral component of membrane	EC:2.4; EC:2	Glycosyltransferases; Transferases
OG0025765	beta-adaptin-like protein B	P:GO:0006886; P:GO:0015031; P:GO:0016192; F:GO:0030276; C:GO:0016020; C:GO:0030117; C:GO:0030131	P:intracellular protein transport; P:protein transport; P:vesicle-mediated transport; F:clathrin binding; C:membrane; C:membrane coat; C:clathrin adaptor complex
OG0010008	beta-amylase 1, chloroplastic	P:GO:0000272; F:GO:0016161; F:GO:0102229	P:polysaccharide catabolic process; F:beta-amylase activity; F:amylopectin maltohydrolase activity	EC:3.2; EC:3; EC:3.2.1.2; EC:3.2.1	Glycosylases; Hydrolases; Beta-amylase; Glycosylases
OG0010270	beta-amylase 3, chloroplastic isoform X2	P:GO:0000272; F:GO:0016161; F:GO:0102229	P:polysaccharide catabolic process; F:beta-amylase activity; F:amylopectin maltohydrolase activity	EC:3.2; EC:3; EC:3.2.1.2; EC:3.2.1	Glycosylases; Hydrolases; Beta-amylase; Glycosylases
OG0012384	beta-amylase 3, chloroplastic-like	P:GO:0000272; F:GO:0016161; F:GO:0102229	P:polysaccharide catabolic process; F:beta-amylase activity; F:amylopectin maltohydrolase activity	EC:3.2; EC:3; EC:3.2.1.2; EC:3.2.1	Glycosylases; Hydrolases; Beta-amylase; Glycosylases
OG0013380	beta-amylase 3, chloroplastic-like	P:GO:0000272; F:GO:0016161; F:GO:0102229	P:polysaccharide catabolic process; F:beta-amylase activity; F:amylopectin maltohydrolase activity	EC:3.2; EC:3; EC:3.2.1.2; EC:3.2.1	Glycosylases; Hydrolases; Beta-amylase; Glycosylases
OG0008925	beta-amylase 8	P:GO:0000272; F:GO:0016161; F:GO:0102229	P:polysaccharide catabolic process; F:beta-amylase activity; F:amylopectin maltohydrolase activity	EC:3.2; EC:3; EC:3.2.1.2; EC:3.2.1	Glycosylases; Hydrolases; Beta-amylase; Glycosylases
OG0028203	Beta-amylase protein	F:GO:0016787	F:hydrolase activity	EC:3	Hydrolases
OG0001309	beta-amylase-like isoform X2	P:GO:0000272; F:GO:0016161; F:GO:0102229	P:polysaccharide catabolic process; F:beta-amylase activity; F:amylopectin maltohydrolase activity	EC:3.2; EC:3; EC:3.2.1.2; EC:3.2.1	Glycosylases; Hydrolases; Beta-amylase; Glycosylases
OG0004584	beta-amyrin 11-oxidase isoform X1	F:GO:0004497; F:GO:0005506; F:GO:0016705; F:GO:0020037; C:GO:0016021	F:monooxygenase activity; F:iron ion binding; F:oxidoreductase activity, acting on paired donors, with incorporation or reduction of molecular oxygen; F:heme binding; C:integral component of membrane	EC:1; EC:1.14	Oxidoreductases; Acting on paired donors, with incorporation or reduction of molecular oxygen. The oxygen incorporated need not be derived from O(2)
OG0013387	beta-amyrin 11-oxidase-like	F:GO:0004497; F:GO:0005506; F:GO:0016705; F:GO:0020037; C:GO:0016021	F:monooxygenase activity; F:iron ion binding; F:oxidoreductase activity, acting on paired donors, with incorporation or reduction of molecular oxygen; F:heme binding; C:integral component of membrane	EC:1; EC:1.14	Oxidoreductases; Acting on paired donors, with incorporation or reduction of molecular oxygen. The oxygen incorporated need not be derived from O(2)
OG0004287	beta-amyrin 24-hydroxylase	F:GO:0004497; F:GO:0005506; F:GO:0016705; F:GO:0020037	F:monooxygenase activity; F:iron ion binding; F:oxidoreductase activity, acting on paired donors, with incorporation or reduction of molecular oxygen; F:heme binding	EC:1; EC:1.14	Oxidoreductases; Acting on paired donors, with incorporation or reduction of molecular oxygen. The oxygen incorporated need not be derived from O(2)
OG0008192	beta-amyrin 28-monooxygenase-like
OG0012388	beta-amyrin 28-oxidase	P:GO:0016125; F:GO:0004497; F:GO:0005506; F:GO:0016705; F:GO:0020037; C:GO:0016021	P:sterol metabolic process; F:monooxygenase activity; F:iron ion binding; F:oxidoreductase activity, acting on paired donors, with incorporation or reduction of molecular oxygen; F:heme binding; C:integral component of membrane	EC:1; EC:1.14	Oxidoreductases; Acting on paired donors, with incorporation or reduction of molecular oxygen. The oxygen incorporated need not be derived from O(2)
OG0000554	beta-amyrin synthase-like isoform X1	P:GO:0016104; F:GO:0000250; F:GO:0042300; F:GO:0090438; C:GO:0005811	P:triterpenoid biosynthetic process; F:lanosterol synthase activity; F:beta-amyrin synthase activity; F:camelliol C synthase activity; C:lipid droplet	EC:5.4.99.7; EC:5.4.99; EC:5.4; EC:5	Lanosterol synthase; Intramolecular transferases; Intramolecular transferases; Isomerases
OG0030946	beta-amyrin synthase-like isoform X5	F:GO:0016866	F:intramolecular transferase activity	EC:5.4; EC:5	Intramolecular transferases; Isomerases
OG0008405	beta-carotene hydroxylase 2, chloroplastic	P:GO:0008610; F:GO:0005506; F:GO:0016491; C:GO:0016021	P:lipid biosynthetic process; F:iron ion binding; F:oxidoreductase activity; C:integral component of membrane	EC:1	Oxidoreductases
OG0008652	beta-carotene isomerase D27, chloroplastic	P:GO:0015074; F:GO:0003676; F:GO:0008270	P:DNA integration; F:nucleic acid binding; F:zinc ion binding
OG0004083	beta-catenin-like protein 1	C:GO:0005634	C:nucleus
OG0008214	beta-conglycinin, beta chain-like precursor	F:GO:0045735	F:nutrient reservoir activity
OG0010940	beta-D-xylosidase 1-like	P:GO:0005975; F:GO:0004553; C:GO:0005576	P:carbohydrate metabolic process; F:hydrolase activity, hydrolyzing O-glycosyl compounds; C:extracellular region	EC:3.2; EC:3; EC:3.2.1	Glycosylases; Hydrolases; Glycosylases
OG0021195	beta-fructofuranosidase	P:GO:0005975; F:GO:0004553	P:carbohydrate metabolic process; F:hydrolase activity, hydrolyzing O-glycosyl compounds	EC:3.2; EC:3; EC:3.2.1	Glycosylases; Hydrolases; Glycosylases
OG0013776	beta-fructofuranosidase, cell wall isozyme-like	P:GO:0005975; F:GO:0004553	P:carbohydrate metabolic process; F:hydrolase activity, hydrolyzing O-glycosyl compounds	EC:3.2; EC:3; EC:3.2.1	Glycosylases; Hydrolases; Glycosylases
OG0014028	beta-fructofuranosidase, insoluble isoenzyme 1-like
OG0018452	beta-fructofuranosidase, insoluble isoenzyme 1-like	P:GO:0005975; F:GO:0004553	P:carbohydrate metabolic process; F:hydrolase activity, hydrolyzing O-glycosyl compounds	EC:3.2; EC:3; EC:3.2.1	Glycosylases; Hydrolases; Glycosylases
OG0013881	beta-fructofuranosidase, insoluble isoenzyme CWINV1-like	P:GO:0005975; F:GO:0004553	P:carbohydrate metabolic process; F:hydrolase activity, hydrolyzing O-glycosyl compounds	EC:3.2; EC:3; EC:3.2.1	Glycosylases; Hydrolases; Glycosylases
OG0013882	beta-fructofuranosidase, insoluble isoenzyme CWINV3-like	P:GO:0005975; F:GO:0004553	P:carbohydrate metabolic process; F:hydrolase activity, hydrolyzing O-glycosyl compounds	EC:3.2; EC:3; EC:3.2.1	Glycosylases; Hydrolases; Glycosylases
OG0031507	beta-fructofuranosidase, soluble isoenzyme I-like	P:GO:0005975; F:GO:0004575; C:GO:0005775; C:GO:0016021	P:carbohydrate metabolic process; F:sucrose alpha-glucosidase activity; C:vacuolar lumen; C:integral component of membrane	EC:3.2; EC:3.2.1.20; EC:3; EC:3.2.1.26; EC:3.2.1.48; EC:3.2.1	Glycosylases; Alpha-glucosidase; Hydrolases; Beta-fructofuranosidase; Sucrose alpha-glucosidase; Glycosylases
OG0032887	beta-galactosidase
OG0014502	beta-galactosidase 10	P:GO:0005975; F:GO:0004565; F:GO:0030246; C:GO:0048046	P:carbohydrate metabolic process; F:beta-galactosidase activity; F:carbohydrate binding; C:apoplast	EC:3.2; EC:3; EC:3.2.1.23; EC:3.2.1	Glycosylases; Hydrolases; Beta-galactosidase; Glycosylases
OG0029220	beta-galactosidase 10	P:GO:0008152; F:GO:0004553; C:GO:0005576; C:GO:0016020	P:metabolic process; F:hydrolase activity, hydrolyzing O-glycosyl compounds; C:extracellular region; C:membrane	EC:3.2; EC:3; EC:3.2.1	Glycosylases; Hydrolases; Glycosylases
OG0015942	beta-galactosidase 16-like
OG0005893	Beta-galactosidase 17	P:GO:0005975; F:GO:0004565; C:GO:0016021; C:GO:0048046	P:carbohydrate metabolic process; F:beta-galactosidase activity; C:integral component of membrane; C:apoplast	EC:3.2; EC:3; EC:3.2.1.23; EC:3.2.1	Glycosylases; Hydrolases; Beta-galactosidase; Glycosylases
OG0001755	beta-galactosidase 3-like	P:GO:0005975; F:GO:0004565; F:GO:0030246; C:GO:0048046	P:carbohydrate metabolic process; F:beta-galactosidase activity; F:carbohydrate binding; C:apoplast	EC:3.2; EC:3; EC:3.2.1.23; EC:3.2.1	Glycosylases; Hydrolases; Beta-galactosidase; Glycosylases
OG0001609	beta-galactosidase 5 isoform X2	P:GO:0005975; F:GO:0004565; C:GO:0048046	P:carbohydrate metabolic process; F:beta-galactosidase activity; C:apoplast	EC:3.2; EC:3; EC:3.2.1.23; EC:3.2.1	Glycosylases; Hydrolases; Beta-galactosidase; Glycosylases
OG0003152	beta-galactosidase 6-like isoform X1	P:GO:0005975; F:GO:0004565; C:GO:0005618; C:GO:0005773; C:GO:0048046	P:carbohydrate metabolic process; F:beta-galactosidase activity; C:cell wall; C:vacuole; C:apoplast	EC:3.2; EC:3; EC:3.2.1.23; EC:3.2.1	Glycosylases; Hydrolases; Beta-galactosidase; Glycosylases
OG0014503	beta-galactosidase 6-like isoform X1	P:GO:0005975; F:GO:0004565; C:GO:0048046	P:carbohydrate metabolic process; F:beta-galactosidase activity; C:apoplast	EC:3.2; EC:3; EC:3.2.1.23; EC:3.2.1	Glycosylases; Hydrolases; Beta-galactosidase; Glycosylases
OG0025245	beta-galactosidase 8	P:GO:0005975; F:GO:0004565; F:GO:0030246; C:GO:0016021; C:GO:0048046	P:carbohydrate metabolic process; F:beta-galactosidase activity; F:carbohydrate binding; C:integral component of membrane; C:apoplast	EC:3.2; EC:3; EC:3.2.1.23; EC:3.2.1	Glycosylases; Hydrolases; Beta-galactosidase; Glycosylases
OG0014515	beta-galactosidase 9 isoform X2	P:GO:0005975; F:GO:0004565; F:GO:0030246; C:GO:0048046	P:carbohydrate metabolic process; F:beta-galactosidase activity; F:carbohydrate binding; C:apoplast	EC:3.2; EC:3; EC:3.2.1.23; EC:3.2.1	Glycosylases; Hydrolases; Beta-galactosidase; Glycosylases
OG0020188	beta-galactosidase-like isoform X1	P:GO:0005975; F:GO:0004565; F:GO:0030246; C:GO:0048046	P:carbohydrate metabolic process; F:beta-galactosidase activity; F:carbohydrate binding; C:apoplast	EC:3.2; EC:3; EC:3.2.1.23; EC:3.2.1	Glycosylases; Hydrolases; Beta-galactosidase; Glycosylases
OG0013441	beta-glucosidase 11-like	P:GO:0005975; F:GO:0004553	P:carbohydrate metabolic process; F:hydrolase activity, hydrolyzing O-glycosyl compounds	EC:3.2; EC:3; EC:3.2.1	Glycosylases; Hydrolases; Glycosylases
OG0017885	beta-glucosidase 12-like	P:GO:0005975; F:GO:0004553	P:carbohydrate metabolic process; F:hydrolase activity, hydrolyzing O-glycosyl compounds	EC:3.2; EC:3; EC:3.2.1	Glycosylases; Hydrolases; Glycosylases
OG0021119	beta-glucosidase 12-like	P:GO:0005975; F:GO:0004553	P:carbohydrate metabolic process; F:hydrolase activity, hydrolyzing O-glycosyl compounds	EC:3.2; EC:3; EC:3.2.1	Glycosylases; Hydrolases; Glycosylases
OG0009898	beta-glucosidase 13	P:GO:0005975; P:GO:0009651; P:GO:0019762; F:GO:0008422; F:GO:0102483	P:carbohydrate metabolic process; P:response to salt stress; P:glucosinolate catabolic process; F:beta-glucosidase activity; F:scopolin beta-glucosidase activity	EC:3.2; EC:3.2.1.21; EC:3; EC:3.2.1	Glycosylases; Beta-glucosidase; Hydrolases; Glycosylases
OG0023624	beta-glucosidase 13	P:GO:0005975; F:GO:0004553	P:carbohydrate metabolic process; F:hydrolase activity, hydrolyzing O-glycosyl compounds	EC:3.2; EC:3; EC:3.2.1	Glycosylases; Hydrolases; Glycosylases
OG0009340	beta-glucosidase 13-like	P:GO:0005975; F:GO:0004553	P:carbohydrate metabolic process; F:hydrolase activity, hydrolyzing O-glycosyl compounds	EC:3.2; EC:3; EC:3.2.1	Glycosylases; Hydrolases; Glycosylases
OG0025547	beta-glucosidase 13-like	P:GO:0005975; F:GO:0004553	P:carbohydrate metabolic process; F:hydrolase activity, hydrolyzing O-glycosyl compounds	EC:3.2; EC:3; EC:3.2.1	Glycosylases; Hydrolases; Glycosylases
OG0001888	beta-glucosidase 13-like isoform X1	P:GO:0005975; F:GO:0004553	P:carbohydrate metabolic process; F:hydrolase activity, hydrolyzing O-glycosyl compounds	EC:3.2; EC:3; EC:3.2.1	Glycosylases; Hydrolases; Glycosylases
OG0023308	beta-glucosidase 18-like isoform X1	P:GO:0005975; F:GO:0004553	P:carbohydrate metabolic process; F:hydrolase activity, hydrolyzing O-glycosyl compounds	EC:3.2; EC:3; EC:3.2.1	Glycosylases; Hydrolases; Glycosylases
OG0002414	beta-glucosidase 24-like	P:GO:0005975; F:GO:0004553	P:carbohydrate metabolic process; F:hydrolase activity, hydrolyzing O-glycosyl compounds	EC:3.2; EC:3; EC:3.2.1	Glycosylases; Hydrolases; Glycosylases
OG0023886	beta-glucosidase 40	P:GO:0005975; F:GO:0004553	P:carbohydrate metabolic process; F:hydrolase activity, hydrolyzing O-glycosyl compounds	EC:3.2; EC:3; EC:3.2.1	Glycosylases; Hydrolases; Glycosylases
OG0031928	beta-glucosidase 40	P:GO:0005975; F:GO:0004553	P:carbohydrate metabolic process; F:hydrolase activity, hydrolyzing O-glycosyl compounds	EC:3.2; EC:3; EC:3.2.1	Glycosylases; Hydrolases; Glycosylases
OG0021293	beta-glucosidase 42	P:GO:0030245; F:GO:0008422; F:GO:0102483	P:cellulose catabolic process; F:beta-glucosidase activity; F:scopolin beta-glucosidase activity	EC:3.2; EC:3.2.1.21; EC:3; EC:3.2.1	Glycosylases; Beta-glucosidase; Hydrolases; Glycosylases
OG0010078	beta-glucosidase 44-like	P:GO:0005975; F:GO:0004553	P:carbohydrate metabolic process; F:hydrolase activity, hydrolyzing O-glycosyl compounds	EC:3.2; EC:3; EC:3.2.1	Glycosylases; Hydrolases; Glycosylases
OG0009131	beta-glucosidase 46	P:GO:0005975; P:GO:0055085; F:GO:0008422; F:GO:0022857; C:GO:0016021; C:GO:0031969	P:carbohydrate metabolic process; P:transmembrane transport; F:beta-glucosidase activity; F:transmembrane transporter activity; C:integral component of membrane; C:chloroplast membrane	EC:3.2; EC:3.2.1.21; EC:3; EC:7; EC:3.2.1	Glycosylases; Beta-glucosidase; Hydrolases; Translocases; Glycosylases
OG0005315	beta-glucosidase 46-like	P:GO:0005975; F:GO:0004553	P:carbohydrate metabolic process; F:hydrolase activity, hydrolyzing O-glycosyl compounds	EC:3.2; EC:3; EC:3.2.1	Glycosylases; Hydrolases; Glycosylases
OG0020939	beta-glucosidase 46-like	P:GO:0005975; F:GO:0004553	P:carbohydrate metabolic process; F:hydrolase activity, hydrolyzing O-glycosyl compounds	EC:3.2; EC:3; EC:3.2.1	Glycosylases; Hydrolases; Glycosylases
OG0025800	beta-glucosidase 46-like	C:GO:0016020	C:membrane
OG0018349	beta-glucosidase 46-like isoform X1	P:GO:0005975; P:GO:0055085; F:GO:0004553; F:GO:0022857; C:GO:0016021; C:GO:0031969	P:carbohydrate metabolic process; P:transmembrane transport; F:hydrolase activity, hydrolyzing O-glycosyl compounds; F:transmembrane transporter activity; C:integral component of membrane; C:chloroplast membrane	EC:3.2; EC:3; EC:7; EC:3.2.1	Glycosylases; Hydrolases; Translocases; Glycosylases
OG0010897	beta-glucosidase 47	P:GO:0005975; F:GO:0004553	P:carbohydrate metabolic process; F:hydrolase activity, hydrolyzing O-glycosyl compounds	EC:3.2; EC:3; EC:3.2.1	Glycosylases; Hydrolases; Glycosylases
OG0003139	beta-glucosidase BoGH3B-like	P:GO:0005975; F:GO:0004553; C:GO:0005576; C:GO:0016021	P:carbohydrate metabolic process; F:hydrolase activity, hydrolyzing O-glycosyl compounds; C:extracellular region; C:integral component of membrane	EC:3.2; EC:3; EC:3.2.1	Glycosylases; Hydrolases; Glycosylases
OG0033536	beta-glucosidase BoGH3B-like isoform X1	P:GO:0005975; F:GO:0008422; F:GO:0102483; C:GO:0005576	P:carbohydrate metabolic process; F:beta-glucosidase activity; F:scopolin beta-glucosidase activity; C:extracellular region	EC:3.2; EC:3.2.1.21; EC:3; EC:3.2.1	Glycosylases; Beta-glucosidase; Hydrolases; Glycosylases
OG0016152	beta-glucosidase-like SFR2, chloroplastic	P:GO:0005975; P:GO:0006508; F:GO:0004185; F:GO:0004553; C:GO:0005576	P:carbohydrate metabolic process; P:proteolysis; F:serine-type carboxypeptidase activity; F:hydrolase activity, hydrolyzing O-glycosyl compounds; C:extracellular region	EC:3.4.17.11; EC:3.4.21; EC:3.2; EC:3.4; EC:3.4.16; EC:3; EC:3.4.16.2; EC:3.4.16.6; EC:3.4.16.5; EC:3.2.1	Glutamate carboxypeptidase; Acting on peptide bonds (peptidases); Glycosylases; Acting on peptide bonds (peptidases); Acting on peptide bonds (peptidases); Hydrolases; Lysosomal Pro-Xaa carboxypeptidase; Carboxypeptidase D; Carboxypeptidase C; Glycosylases
OG0008862	beta-glucuronosyltransferase GlcAT14A	F:GO:0016757; C:GO:0016021	F:glycosyltransferase activity; C:integral component of membrane	EC:2.4; EC:2	Glycosyltransferases; Transferases
OG0016651	beta-glucuronosyltransferase GlcAT14A	F:GO:0016757; C:GO:0016021	F:glycosyltransferase activity; C:integral component of membrane	EC:2.4; EC:2	Glycosyltransferases; Transferases
OG0004340	beta-glucuronosyltransferase GlcAT14A-like	F:GO:0016757; C:GO:0016021	F:glycosyltransferase activity; C:integral component of membrane	EC:2.4; EC:2	Glycosyltransferases; Transferases
OG0004817	beta-glucuronosyltransferase GlcAT14A-like	F:GO:0016757; C:GO:0016021	F:glycosyltransferase activity; C:integral component of membrane	EC:2.4; EC:2	Glycosyltransferases; Transferases
OG0007495	beta-glucuronosyltransferase GlcAT14A-like	F:GO:0016757; C:GO:0016021	F:glycosyltransferase activity; C:integral component of membrane	EC:2.4; EC:2	Glycosyltransferases; Transferases
OG0021998	beta-glucuronosyltransferase GlcAT14A-like	F:GO:0016757; C:GO:0016020	F:glycosyltransferase activity; C:membrane	EC:2.4; EC:2	Glycosyltransferases; Transferases
OG0028862	beta-glucuronosyltransferase GlcAT14A-like isoform X1	P:GO:0000160; P:GO:0016310; F:GO:0016301	P:phosphorelay signal transduction system; P:phosphorylation; F:kinase activity	EC:2.7; EC:2	Transferring phosphorus-containing groups; Transferases
OG0012024	beta-glucuronosyltransferase GlcAT14B	F:GO:0016757; C:GO:0005794; C:GO:0016021	F:glycosyltransferase activity; C:Golgi apparatus; C:integral component of membrane	EC:2.4; EC:2	Glycosyltransferases; Transferases
OG0023853	beta-glucuronosyltransferase GlcAT14C	F:GO:0016757; C:GO:0016021	F:glycosyltransferase activity; C:integral component of membrane	EC:2.4; EC:2	Glycosyltransferases; Transferases
OG0008761	beta-hexosaminidase 1-like
OG0001561	beta-hexosaminidase 2-like	P:GO:0005975; F:GO:0004563; F:GO:0102148	P:carbohydrate metabolic process; F:beta-N-acetylhexosaminidase activity; F:N-acetyl-beta-D-galactosaminidase activity	EC:3.2; EC:3.2.1.52; EC:3; EC:3.2.1	Glycosylases; Beta-N-acetylhexosaminidase; Hydrolases; Glycosylases
OG0009312	betaine aldehyde dehydrogenase 1, chloroplastic	F:GO:0016620	F:oxidoreductase activity, acting on the aldehyde or oxo group of donors, NAD or NADP as acceptor	EC:1.2; EC:1; EC:1.2.1	Acting on the aldehyde or oxo group of donors; Oxidoreductases; Acting on the aldehyde or oxo group of donors
OG0023672	beta-keto reductase	P:GO:0071586; F:GO:0004222; C:GO:0016021	P:CAAX-box protein processing; F:metalloendopeptidase activity; C:integral component of membrane	EC:3.4.24; EC:3.4.24.61; EC:3.4.24.23; EC:3.4.24.24; EC:3.4.24.69; EC:3.4.24.64; EC:3.4.24.21; EC:3.4.24.22; EC:3.4; EC:3.4.24.17; EC:3.4.24.18; EC:3.4.24.19; EC:3.4.24.70; EC:3.4.99; EC:3.4.24.71; EC:3.4.24.72; EC:3.4.24.56; EC:3.4.24.35; EC:3.4.24.57; EC:3.4.24.14; EC:3.4.24.37; EC:3.4.24.59; EC:3.4.24.11; EC:3.4.24.55; EC:3	Acting on peptide bonds (peptidases); Nardilysin; Matrilysin; Gelatinase A; Bontoxilysin; Mitochondrial processing peptidase; Astacin; Stromelysin 2; Acting on peptide bonds (peptidases); Stromelysin 1; Meprin A; Procollagen C-endopeptidase; Oligopeptidase A; Acting on peptide bonds (peptidases); Endothelin-converting enzyme 1; Fibrolase; Insulysin; Gelatinase B; O-sialoglycoprotein endopeptidase…
OG0030680	beta-mannan synthase	F:GO:0008270; F:GO:0046872; C:GO:0016020; C:GO:0016021	F:zinc ion binding; F:metal ion binding; C:membrane; C:integral component of membrane
OG0014181	beta-ureidopropionase	P:GO:0006807	P:nitrogen compound metabolic process
OG0001874	beta-xylosidase/alpha-L-arabinofuranosidase 2-like	P:GO:0005975; F:GO:0004553; C:GO:0005576	P:carbohydrate metabolic process; F:hydrolase activity, hydrolyzing O-glycosyl compounds; C:extracellular region	EC:3.2; EC:3; EC:3.2.1	Glycosylases; Hydrolases; Glycosylases
OG0021421	bHLH transcription factor PIB1	P:GO:0006355; F:GO:0003700; F:GO:0043565; F:GO:0046983; C:GO:0005634	P:regulation of transcription, DNA-templated; F:DNA-binding transcription factor activity; F:sequence-specific DNA binding; F:protein dimerization activity; C:nucleus
OG0011035	BI1-like protein	C:GO:0016021	C:integral component of membrane
OG0015353	BI1-like protein	C:GO:0016021	C:integral component of membrane
OG0008349	bidirectional sugar transporter N3-like	P:GO:0008643; C:GO:0005886; C:GO:0016021	P:carbohydrate transport; C:plasma membrane; C:integral component of membrane
OG0008648	bidirectional sugar transporter N3-like	P:GO:0008643; C:GO:0005886; C:GO:0016021	P:carbohydrate transport; C:plasma membrane; C:integral component of membrane
OG0010610	bidirectional sugar transporter N3-like
OG0010611	bidirectional sugar transporter N3-like	P:GO:0008643; C:GO:0005886; C:GO:0016021	P:carbohydrate transport; C:plasma membrane; C:integral component of membrane
OG0012321	bidirectional sugar transporter N3-like	P:GO:0008643; C:GO:0005886; C:GO:0016021	P:carbohydrate transport; C:plasma membrane; C:integral component of membrane
OG0009361	bidirectional sugar transporter SWEET1	P:GO:0034219; F:GO:0051119; C:GO:0005886; C:GO:0016021	P:carbohydrate transmembrane transport; F:sugar transmembrane transporter activity; C:plasma membrane; C:integral component of membrane	EC:7	Translocases
OG0016233	bidirectional sugar transporter SWEET10-like	P:GO:0008643; C:GO:0005886; C:GO:0016021	P:carbohydrate transport; C:plasma membrane; C:integral component of membrane
OG0020793	bidirectional sugar transporter SWEET12-like	P:GO:0008643; C:GO:0005886; C:GO:0016021	P:carbohydrate transport; C:plasma membrane; C:integral component of membrane
OG0012322	bidirectional sugar transporter SWEET14-like	P:GO:0034219; F:GO:0051119; C:GO:0005886; C:GO:0016021	P:carbohydrate transmembrane transport; F:sugar transmembrane transporter activity; C:plasma membrane; C:integral component of membrane	EC:7	Translocases
OG0015967	bidirectional sugar transporter SWEET1-like	P:GO:0034219; F:GO:0051119; C:GO:0005886; C:GO:0016021	P:carbohydrate transmembrane transport; F:sugar transmembrane transporter activity; C:plasma membrane; C:integral component of membrane	EC:7	Translocases
OG0022918	bidirectional sugar transporter SWEET2-like	P:GO:0034219; F:GO:0051119; C:GO:0005886; C:GO:0016021	P:carbohydrate transmembrane transport; F:sugar transmembrane transporter activity; C:plasma membrane; C:integral component of membrane	EC:7	Translocases
OG0015979	bidirectional sugar transporter SWEET3b	P:GO:0008643; C:GO:0005886; C:GO:0016021	P:carbohydrate transport; C:plasma membrane; C:integral component of membrane
OG0005860	bidirectional sugar transporter SWEET3-like	P:GO:0008643; C:GO:0005886; C:GO:0016021	P:carbohydrate transport; C:plasma membrane; C:integral component of membrane
OG0029919	bidirectional sugar transporter SWEET4-like	F:GO:0008270; F:GO:0046872; C:GO:0016020; C:GO:0016021	F:zinc ion binding; F:metal ion binding; C:membrane; C:integral component of membrane
OG0030382	bidirectional sugar transporter SWEET4-like	F:GO:0046872; C:GO:0016020	F:metal ion binding; C:membrane
OG0009844	bidirectional sugar transporter SWEET5	P:GO:0034219; F:GO:0051119; C:GO:0005886; C:GO:0016021	P:carbohydrate transmembrane transport; F:sugar transmembrane transporter activity; C:plasma membrane; C:integral component of membrane	EC:7	Translocases
OG0022318	bidirectional sugar transporter SWEET5	P:GO:0008643; C:GO:0016021	P:carbohydrate transport; C:integral component of membrane
OG0005937	bidirectional sugar transporter SWEET6b-like	P:GO:0008643; C:GO:0005886; C:GO:0016021	P:carbohydrate transport; C:plasma membrane; C:integral component of membrane
OG0010582	bidirectional sugar transporter SWEET9-like	P:GO:0008643; C:GO:0005886; C:GO:0016021	P:carbohydrate transport; C:plasma membrane; C:integral component of membrane
OG0019424	bifunctional 3-dehydroquinate dehydratase/shikimate dehydrogenase, chloroplastic-like	P:GO:0009073; P:GO:0009423; P:GO:0019632; F:GO:0003855; F:GO:0004764; F:GO:0050661	P:aromatic amino acid family biosynthetic process; P:chorismate biosynthetic process; P:shikimate metabolic process; F:3-dehydroquinate dehydratase activity; F:shikimate 3-dehydrogenase (NADP+) activity; F:NADP binding	EC:1.1; EC:4.2.1; EC:1.1.1.25; EC:1; EC:4.2; EC:4.2.1.10; EC:4; EC:1.1.1; EC:1.1.1.282	Acting on the CH-OH group of donors; Carbon-oxygen lyases; Shikimate dehydrogenase; Oxidoreductases; Carbon-oxygen lyases; 3-dehydroquinate dehydratase; Lyases; Acting on the CH-OH group of donors; Quinate/shikimate dehydrogenase
OG0029190	bifunctional 3-dehydroquinate dehydratase/shikimate dehydrogenase, chloroplastic-like	P:GO:0009073; P:GO:0009423; F:GO:0003855; F:GO:0004764	P:aromatic amino acid family biosynthetic process; P:chorismate biosynthetic process; F:3-dehydroquinate dehydratase activity; F:shikimate 3-dehydrogenase (NADP+) activity	EC:1.1; EC:4.2.1; EC:1.1.1.25; EC:1; EC:4.2; EC:4.2.1.10; EC:4; EC:1.1.1; EC:1.1.1.282	Acting on the CH-OH group of donors; Carbon-oxygen lyases; Shikimate dehydrogenase; Oxidoreductases; Carbon-oxygen lyases; 3-dehydroquinate dehydratase; Lyases; Acting on the CH-OH group of donors; Quinate/shikimate dehydrogenase
OG0006609	bifunctional 3-dehydroquinate dehydratase/shikimate dehydrogenase, chloroplastic-like isoform X1	P:GO:0009073; P:GO:0009423; F:GO:0003855; F:GO:0004764	P:aromatic amino acid family biosynthetic process; P:chorismate biosynthetic process; F:3-dehydroquinate dehydratase activity; F:shikimate 3-dehydrogenase (NADP+) activity	EC:1.1; EC:4.2.1; EC:1.1.1.25; EC:1; EC:4.2; EC:4.2.1.10; EC:4; EC:1.1.1; EC:1.1.1.282	Acting on the CH-OH group of donors; Carbon-oxygen lyases; Shikimate dehydrogenase; Oxidoreductases; Carbon-oxygen lyases; 3-dehydroquinate dehydratase; Lyases; Acting on the CH-OH group of donors; Quinate/shikimate dehydrogenase
OG0031697	bifunctional 3-dehydroquinate dehydratase/shikimate dehydrogenase, chloroplastic-like isoform X1	P:GO:0009073; P:GO:0009423; P:GO:0019632; F:GO:0003855; F:GO:0004764; F:GO:0050661	P:aromatic amino acid family biosynthetic process; P:chorismate biosynthetic process; P:shikimate metabolic process; F:3-dehydroquinate dehydratase activity; F:shikimate 3-dehydrogenase (NADP+) activity; F:NADP binding	EC:1.1; EC:4.2.1; EC:1.1.1.25; EC:1; EC:4.2; EC:4.2.1.10; EC:4; EC:1.1.1; EC:1.1.1.282	Acting on the CH-OH group of donors; Carbon-oxygen lyases; Shikimate dehydrogenase; Oxidoreductases; Carbon-oxygen lyases; 3-dehydroquinate dehydratase; Lyases; Acting on the CH-OH group of donors; Quinate/shikimate dehydrogenase
OG0016652	Bifunctional aspartate aminotransferase and glutamate/aspartate-prephenate aminotransferase	P:GO:0009058; F:GO:0008483; F:GO:0030170	P:biosynthetic process; F:transaminase activity; F:pyridoxal phosphate binding	EC:2.6.1; EC:2; EC:2.6	Transferring nitrogenous groups; Transferases; Transferring nitrogenous groups
OG0033336	Bifunctional aspartate aminotransferase and glutamate/aspartate-prephenate aminotransferase	F:GO:0016740	F:transferase activity	EC:2	Transferases
OG0031241	bifunctional aspartokinase/ homoserine dehydrogenase 1	P:GO:0009088; P:GO:0009089; P:GO:0016310; F:GO:0004072; F:GO:0004412; F:GO:0005524; F:GO:0050661; C:GO:0016021	P:threonine biosynthetic process; P:lysine biosynthetic process via diaminopimelate; P:phosphorylation; F:aspartate kinase activity; F:homoserine dehydrogenase activity; F:ATP binding; F:NADP binding; C:integral component of membrane	EC:2.7.2; EC:1.1; EC:1.1.1.3; EC:2.7.2.4; EC:1; EC:2.7; EC:2; EC:1.1.1	Transferring phosphorus-containing groups; Acting on the CH-OH group of donors; Homoserine dehydrogenase; Aspartate kinase; Oxidoreductases; Transferring phosphorus-containing groups; Transferases; Acting on the CH-OH group of donors
OG0011440	bifunctional aspartokinase/homoserine dehydrogenase 1, chloroplastic isoform X2	P:GO:0009088; P:GO:0009089; P:GO:0016310; F:GO:0004072; F:GO:0004412; F:GO:0005524; F:GO:0050661	P:threonine biosynthetic process; P:lysine biosynthetic process via diaminopimelate; P:phosphorylation; F:aspartate kinase activity; F:homoserine dehydrogenase activity; F:ATP binding; F:NADP binding	EC:2.7.2; EC:1.1; EC:1.1.1.3; EC:2.7.2.4; EC:1; EC:2.7; EC:2; EC:1.1.1	Transferring phosphorus-containing groups; Acting on the CH-OH group of donors; Homoserine dehydrogenase; Aspartate kinase; Oxidoreductases; Transferring phosphorus-containing groups; Transferases; Acting on the CH-OH group of donors
OG0014459	bifunctional aspartokinase/homoserine dehydrogenase 2, chloroplastic-like	P:GO:0009088; P:GO:0009089; P:GO:0016310; F:GO:0004072; F:GO:0004412; F:GO:0005524; F:GO:0050661	P:threonine biosynthetic process; P:lysine biosynthetic process via diaminopimelate; P:phosphorylation; F:aspartate kinase activity; F:homoserine dehydrogenase activity; F:ATP binding; F:NADP binding	EC:2.7.2; EC:1.1; EC:1.1.1.3; EC:2.7.2.4; EC:1; EC:2.7; EC:2; EC:1.1.1	Transferring phosphorus-containing groups; Acting on the CH-OH group of donors; Homoserine dehydrogenase; Aspartate kinase; Oxidoreductases; Transferring phosphorus-containing groups; Transferases; Acting on the CH-OH group of donors
OG0026835	bifunctional aspartokinase/homoserine dehydrogenase 2, chloroplastic-like	P:GO:0009088; P:GO:0009089; P:GO:0016310; F:GO:0004072; F:GO:0004412; F:GO:0005524; F:GO:0050661	P:threonine biosynthetic process; P:lysine biosynthetic process via diaminopimelate; P:phosphorylation; F:aspartate kinase activity; F:homoserine dehydrogenase activity; F:ATP binding; F:NADP binding	EC:2.7.2; EC:1.1; EC:1.1.1.3; EC:2.7.2.4; EC:1; EC:2.7; EC:2; EC:1.1.1	Transferring phosphorus-containing groups; Acting on the CH-OH group of donors; Homoserine dehydrogenase; Aspartate kinase; Oxidoreductases; Transferring phosphorus-containing groups; Transferases; Acting on the CH-OH group of donors
OG0006020	bifunctional bis(5'-adenosyl)-triphosphatase/adenylylsulfatase FHIT-like	F:GO:0000166; F:GO:0047710	F:nucleotide binding; F:bis(5'-adenosyl)-triphosphatase activity	EC:3.6.1; EC:3.6; EC:3; EC:3.6.1.9; EC:3.6.1.29	Acting on acid anhydrides; Acting on acid anhydrides; Hydrolases; Nucleotide diphosphatase; Bis(5'-adenosyl)-triphosphatase
OG0029836	bifunctional dihydrofolate reductase-thymidylate synthase-like	P:GO:0006231; P:GO:0006730; P:GO:0032259; P:GO:0046654; F:GO:0004146; F:GO:0004799	P:dTMP biosynthetic process; P:one-carbon metabolic process; P:methylation; P:tetrahydrofolate biosynthetic process; F:dihydrofolate reductase activity; F:thymidylate synthase activity	EC:2.1; EC:1.5; EC:1; EC:2; EC:2.1.1.45; EC:1.5.1; EC:1.5.1.3; EC:2.1.1	Transferring one-carbon groups; Acting on the CH-NH group of donors; Oxidoreductases; Transferases; Thymidylate synthase; Acting on the CH-NH group of donors; Dihydrofolate reductase; Transferring one-carbon groups
OG0006144	bifunctional dTDP-4-dehydrorhamnose 3,5-epimerase/dTDP-4-dehydrorhamnose reductase	P:GO:0006355; F:GO:0003677; C:GO:0005634	P:regulation of transcription, DNA-templated; F:DNA binding; C:nucleus
OG0014080	bifunctional epoxide hydrolase 2	F:GO:0003824	F:catalytic activity
OG0015439	bifunctional epoxide hydrolase 2	P:GO:0070588; F:GO:0003824; F:GO:0015369; C:GO:0016021	P:calcium ion transmembrane transport; F:catalytic activity; F:calcium:proton antiporter activity; C:integral component of membrane	EC:7	Translocases
OG0010091	bifunctional epoxide hydrolase 2-like	F:GO:0016787	F:hydrolase activity	EC:3	Hydrolases
OG0020045	bifunctional epoxide hydrolase 2-like	F:GO:0016787	F:hydrolase activity	EC:3	Hydrolases
OG0025410	bifunctional epoxide hydrolase 2-like	F:GO:0016787	F:hydrolase activity	EC:3	Hydrolases
OG0016182	bifunctional epoxide hydrolase 2-like isoform X2	P:GO:0018108; F:GO:0004713	P:peptidyl-tyrosine phosphorylation; F:protein tyrosine kinase activity	EC:2.7.10; EC:2.7.1; EC:2.7; EC:2	Transferring phosphorus-containing groups; Transferring phosphorus-containing groups; Transferring phosphorus-containing groups; Transferases
OG0005717	bifunctional fucokinase/fucose pyrophosphorylase	P:GO:0016310; P:GO:0042352; F:GO:0005524; F:GO:0047341; F:GO:0050201	P:phosphorylation; P:GDP-L-fucose salvage; F:ATP binding; F:fucose-1-phosphate guanylyltransferase activity; F:fucokinase activity	EC:2.7.1; EC:2.7.7.30; EC:2.7; EC:2; EC:2.7.1.52; EC:2.7.7	Transferring phosphorus-containing groups; Fucose-1-phosphate guanylyltransferase; Transferring phosphorus-containing groups; Transferases; Fucokinase; Transferring phosphorus-containing groups
OG0032716	bifunctional L-3-cyanoalanine synthase/cysteine synthase 1, mitochondrial	P:GO:0006535; P:GO:0019499; F:GO:0004124; F:GO:0050017; C:GO:0005739	P:cysteine biosynthetic process from serine; P:cyanide metabolic process; F:cysteine synthase activity; F:L-3-cyanoalanine synthase activity; C:mitochondrion	EC:2.5.1; EC:4.4.1.9; EC:2.5; EC:2.5.1.47; EC:2; EC:4.4; EC:4	Transferring alkyl or aryl groups, other than methyl groups; L-3-cyanoalanine synthase; Transferring alkyl or aryl groups, other than methyl groups; Cysteine synthase; Transferases; Carbon-sulfur lyases; Lyases
OG0005591	bifunctional L-3-cyanoalanine synthase/cysteine synthase 1, mitochondrial isoform X1	P:GO:0006535; P:GO:0019499; F:GO:0004124; F:GO:0050017; C:GO:0005739	P:cysteine biosynthetic process from serine; P:cyanide metabolic process; F:cysteine synthase activity; F:L-3-cyanoalanine synthase activity; C:mitochondrion	EC:2.5.1; EC:4.4.1.9; EC:2.5; EC:2.5.1.47; EC:2; EC:4.4; EC:4	Transferring alkyl or aryl groups, other than methyl groups; L-3-cyanoalanine synthase; Transferring alkyl or aryl groups, other than methyl groups; Cysteine synthase; Transferases; Carbon-sulfur lyases; Lyases
OG0016517	Bifunctional lysine-specific demethylase and histidyl-hydroxylase NO66	P:GO:0032259; F:GO:0005506; F:GO:0008168; F:GO:0016706; C:GO:0005634	P:methylation; F:iron ion binding; F:methyltransferase activity; F:2-oxoglutarate-dependent dioxygenase activity; C:nucleus	EC:2.1; EC:1.14.11; EC:1; EC:1.14; EC:2; EC:2.1.1	Transferring one-carbon groups; Acting on paired donors, with incorporation or reduction of molecular oxygen. The oxygen incorporated need not be derived from O(2); Oxidoreductases; Acting on paired donors, with incorporation or reduction of molecular oxygen. The oxygen incorporated need not be derived from O(2); Transferases; Transferring one-carbon groups
OG0029716	Bifunctional lysine-specific demethylase and histidyl-hydroxylase NO66	P:GO:0032259; F:GO:0005506; F:GO:0008168; F:GO:0016706; C:GO:0005634	P:methylation; F:iron ion binding; F:methyltransferase activity; F:2-oxoglutarate-dependent dioxygenase activity; C:nucleus	EC:2.1; EC:1.14.11; EC:1; EC:1.14; EC:2; EC:2.1.1	Transferring one-carbon groups; Acting on paired donors, with incorporation or reduction of molecular oxygen. The oxygen incorporated need not be derived from O(2); Oxidoreductases; Acting on paired donors, with incorporation or reduction of molecular oxygen. The oxygen incorporated need not be derived from O(2); Transferases; Transferring one-carbon groups
OG0018876	bifunctional monothiol glutaredoxin-S16, chloroplastic	P:GO:0022900; F:GO:0009055; F:GO:0015035; F:GO:0046872; F:GO:0051536	P:electron transport chain; F:electron transfer activity; F:protein-disulfide reductase activity; F:metal ion binding; F:iron-sulfur cluster binding	EC:1; EC:1.8	Oxidoreductases; Acting on a sulfur group of donors
OG0025241	bifunctional nitrilase/nitrile hydratase NIT4A	P:GO:0006807; F:GO:0047427; F:GO:0080061	P:nitrogen compound metabolic process; F:cyanoalanine nitrilase activity; F:indole-3-acetonitrile nitrilase activity	EC:3.5.5; EC:3.5; EC:3; EC:3.5.5.4; EC:3.5.5.1	Acting on carbon-nitrogen bonds, other than peptide bonds; Acting on carbon-nitrogen bonds, other than peptide bonds; Hydrolases; Cyanoalanine nitrilase; Nitrilase
OG0005819	bifunctional nuclease 2 isoform X1	P:GO:0090305; F:GO:0004518	P:nucleic acid phosphodiester bond hydrolysis; F:nuclease activity	EC:3.1; EC:3	Acting on ester bonds; Hydrolases
OG0028591	bifunctional nuclease 2 isoform X2
OG0010165	bifunctional phosphatase IMPL2, chloroplastic	P:GO:0000105; P:GO:0046855; F:GO:0004401; F:GO:0046872	P:histidine biosynthetic process; P:inositol phosphate dephosphorylation; F:histidinol-phosphatase activity; F:metal ion binding	EC:3.1; EC:3.1.3.15; EC:3; EC:3.1.3	Acting on ester bonds; Histidinol-phosphatase; Hydrolases; Acting on ester bonds
OG0008666	bifunctional pinoresinol-lariciresinol reductase 2-like	F:GO:0016491	F:oxidoreductase activity	EC:1	Oxidoreductases
OG0014072	bifunctional protein FolD 2	P:GO:0006730; F:GO:0004477; F:GO:0004488	P:one-carbon metabolic process; F:methenyltetrahydrofolate cyclohydrolase activity; F:methylenetetrahydrofolate dehydrogenase (NADP+) activity	EC:3.5.4; EC:1.5; EC:1; EC:3.5; EC:3; EC:3.5.4.9; EC:1.5.1; EC:1.5.1.5	Acting on carbon-nitrogen bonds, other than peptide bonds; Acting on the CH-NH group of donors; Oxidoreductases; Acting on carbon-nitrogen bonds, other than peptide bonds; Hydrolases; Methenyltetrahydrofolate cyclohydrolase; Acting on the CH-NH group of donors; Methylenetetrahydrofolate dehydrogenase (NADP(+))
OG0009446	bifunctional protein FolD 4, chloroplastic-like	P:GO:0006730; F:GO:0004477; F:GO:0004488	P:one-carbon metabolic process; F:methenyltetrahydrofolate cyclohydrolase activity; F:methylenetetrahydrofolate dehydrogenase (NADP+) activity	EC:3.5.4; EC:1.5; EC:1; EC:3.5; EC:3; EC:3.5.4.9; EC:1.5.1; EC:1.5.1.5	Acting on carbon-nitrogen bonds, other than peptide bonds; Acting on the CH-NH group of donors; Oxidoreductases; Acting on carbon-nitrogen bonds, other than peptide bonds; Hydrolases; Methenyltetrahydrofolate cyclohydrolase; Acting on the CH-NH group of donors; Methylenetetrahydrofolate dehydrogenase (NADP(+))
OG0005518	bifunctional purple acid phosphatase 26-like isoform X1	P:GO:0016311; F:GO:0003993; F:GO:0046872	P:dephosphorylation; F:acid phosphatase activity; F:metal ion binding	EC:3.1; EC:3; EC:3.1.3.2; EC:3.1.3	Acting on ester bonds; Hydrolases; Acid phosphatase; Acting on ester bonds
OG0015204	bifunctional riboflavin biosynthesis protein RIBA 1, chloroplastic	P:GO:0009231; F:GO:0003935; F:GO:0005525; F:GO:0008686; F:GO:0046872	P:riboflavin biosynthetic process; F:GTP cyclohydrolase II activity; F:GTP binding; F:3,4-dihydroxy-2-butanone-4-phosphate synthase activity; F:metal ion binding	EC:4.1; EC:3.5.4.25; EC:3.5.4; EC:4.1.99.12; EC:3.5; EC:3; EC:4	Carbon-carbon lyases; GTP cyclohydrolase II; Acting on carbon-nitrogen bonds, other than peptide bonds; 3,4-dihydroxy-2-butanone-4-phosphate synthase; Acting on carbon-nitrogen bonds, other than peptide bonds; Hydrolases; Lyases
OG0029682	bifunctional riboflavin biosynthesis protein RIBA 1, chloroplastic	P:GO:0009231; F:GO:0003935; F:GO:0005525; F:GO:0008686; F:GO:0046872	P:riboflavin biosynthetic process; F:GTP cyclohydrolase II activity; F:GTP binding; F:3,4-dihydroxy-2-butanone-4-phosphate synthase activity; F:metal ion binding	EC:4.1; EC:3.5.4.25; EC:3.5.4; EC:4.1.99.12; EC:3.5; EC:3; EC:4	Carbon-carbon lyases; GTP cyclohydrolase II; Acting on carbon-nitrogen bonds, other than peptide bonds; 3,4-dihydroxy-2-butanone-4-phosphate synthase; Acting on carbon-nitrogen bonds, other than peptide bonds; Hydrolases; Lyases
OG0014188	bifunctional riboflavin biosynthesis protein RIBA 1, chloroplastic-like	P:GO:0009231; F:GO:0003935; F:GO:0005525; F:GO:0008686; F:GO:0046872	P:riboflavin biosynthetic process; F:GTP cyclohydrolase II activity; F:GTP binding; F:3,4-dihydroxy-2-butanone-4-phosphate synthase activity; F:metal ion binding	EC:4.1; EC:3.5.4.25; EC:3.5.4; EC:4.1.99.12; EC:3.5; EC:3; EC:4	Carbon-carbon lyases; GTP cyclohydrolase II; Acting on carbon-nitrogen bonds, other than peptide bonds; 3,4-dihydroxy-2-butanone-4-phosphate synthase; Acting on carbon-nitrogen bonds, other than peptide bonds; Hydrolases; Lyases
OG0020933	bifunctional riboflavin kinase/FMN phosphatase	P:GO:0009231; P:GO:0009398; P:GO:0016310; F:GO:0005524; F:GO:0008531; F:GO:0016787	P:riboflavin biosynthetic process; P:FMN biosynthetic process; P:phosphorylation; F:ATP binding; F:riboflavin kinase activity; F:hydrolase activity	EC:2.7.1; EC:2.7.1.26; EC:2.7; EC:2; EC:3	Transferring phosphorus-containing groups; Riboflavin kinase; Transferring phosphorus-containing groups; Transferases; Hydrolases
OG0012329	bifunctional UDP-glucose 4-epimerase and UDP-xylose 4-epimerase 1	P:GO:0006012; F:GO:0003978	P:galactose metabolic process; F:UDP-glucose 4-epimerase activity	EC:5.1; EC:5; EC:5.1.3; EC:5.1.3.2	Racemases and epimerases; Isomerases; Racemases and epimerases; UDP-glucose 4-epimerase
OG0007208	bile acid:Na+ symporter	P:GO:0015031	P:protein transport
OG0011731	bile acid:Na+ symporter	P:GO:0015031	P:protein transport
OG0003870	binding partner of ACD11 1	P:GO:0050832; F:GO:0003723; C:GO:0005634	P:defense response to fungus; F:RNA binding; C:nucleus
OG0013533	binding partner of ACD11 1	F:GO:0003723	F:RNA binding
OG0009745	binding partner of ACD11 1-like	F:GO:0003723	F:RNA binding
OG0009253	binding partner of ACD11 1-like isoform X1	F:GO:0003723	F:RNA binding
OG0007487	biogenesis of lysosome-related organelles complex 1 subunit 1	P:GO:0016197; C:GO:0005739; C:GO:0031083	P:endosomal transport; C:mitochondrion; C:BLOC-1 complex
OG0010802	biotin carboxyl carrier protein of acetyl-CoA carboxylase
OG0002133	biotin carboxyl carrier protein of acetyl-CoA carboxylase 2, chloroplastic-like	P:GO:0006633; F:GO:0003989; C:GO:0009317; C:GO:0009507	P:fatty acid biosynthetic process; F:acetyl-CoA carboxylase activity; C:acetyl-CoA carboxylase complex; C:chloroplast	EC:6.4; EC:6; EC:6.4.1.2	Forming carbon-carbon bonds; Ligases; Acetyl-CoA carboxylase
OG0007387	biotin carboxyl carrier protein of acetyl-CoA carboxylase isoform X2
OG0008803	biotin carboxyl carrier protein of acetyl-CoA carboxylase, chloroplastic-like	P:GO:0006633; F:GO:0003989; C:GO:0009317; C:GO:0009507; C:GO:0016021	P:fatty acid biosynthetic process; F:acetyl-CoA carboxylase activity; C:acetyl-CoA carboxylase complex; C:chloroplast; C:integral component of membrane	EC:6.4; EC:6; EC:6.4.1.2	Forming carbon-carbon bonds; Ligases; Acetyl-CoA carboxylase
OG0023589	biotin carboxylase 1, chloroplastic	P:GO:0006633; P:GO:2001295; F:GO:0003989; F:GO:0004075; F:GO:0005524; F:GO:0046872	P:fatty acid biosynthetic process; P:malonyl-CoA biosynthetic process; F:acetyl-CoA carboxylase activity; F:biotin carboxylase activity; F:ATP binding; F:metal ion binding	EC:6.3; EC:6.4; EC:6; EC:6.4.1.2; EC:6.3.4.14	Forming carbon-nitrogen bonds; Forming carbon-carbon bonds; Ligases; Acetyl-CoA carboxylase; Biotin carboxylase
OG0013551	biotin synthase	P:GO:0009102; F:GO:0004076; F:GO:0046872; F:GO:0051537; F:GO:0051539	P:biotin biosynthetic process; F:biotin synthase activity; F:metal ion binding; F:2 iron, 2 sulfur cluster binding; F:4 iron, 4 sulfur cluster binding	EC:2.8.1; EC:2.8.1.6; EC:2; EC:2.8	Transferring sulfur-containing groups; Biotin synthase; Transferases; Transferring sulfur-containing groups
OG0011692	biotin synthesis protein BioC	F:GO:0008168; C:GO:0016021	F:methyltransferase activity; C:integral component of membrane	EC:2.1; EC:2; EC:2.1.1	Transferring one-carbon groups; Transferases; Transferring one-carbon groups
OG0010619	blue copper protein	P:GO:0022900; F:GO:0009055; C:GO:0016021	P:electron transport chain; F:electron transfer activity; C:integral component of membrane	EC:1	Oxidoreductases
OG0013984	blue copper protein-like	P:GO:0022900; F:GO:0009055; C:GO:0016021	P:electron transport chain; F:electron transfer activity; C:integral component of membrane	EC:1	Oxidoreductases
OG0022251	blue copper protein-like	P:GO:0022900; F:GO:0009055; C:GO:0016021	P:electron transport chain; F:electron transfer activity; C:integral component of membrane	EC:1	Oxidoreductases
OG0031091	blue copper protein-like	P:GO:0022900; F:GO:0009055	P:electron transport chain; F:electron transfer activity	EC:1	Oxidoreductases
OG0013944	Blue type 1 copper protein	P:GO:0022900; F:GO:0009055; C:GO:0016021; C:GO:0046658	P:electron transport chain; F:electron transfer activity; C:integral component of membrane; C:anchored component of plasma membrane	EC:1	Oxidoreductases
OG0029286	blue-light photoreceptor PHR2
OG0021461	blue-light photoreceptor PHR2 isoform X1	F:GO:0016829	F:lyase activity	EC:4	Lyases
OG0011403	BOI-related E3 ubiquitin-protein ligase 1	F:GO:0016874; F:GO:0046872	F:ligase activity; F:metal ion binding	EC:6	Ligases
OG0014553	BOI-related E3 ubiquitin-protein ligase 1	F:GO:0046872	F:metal ion binding
OG0013381	BOI-related E3 ubiquitin-protein ligase 1-like	F:GO:0046872	F:metal ion binding
OG0010272	BOI-related E3 ubiquitin-protein ligase 1-like isoform X2	F:GO:0046872	F:metal ion binding
OG0004504	BON1-associated protein 2-like
OG0002291	boron transporter 4-like isoform X1	P:GO:0015698; F:GO:0005452; C:GO:0016021	P:inorganic anion transport; F:inorganic anion exchanger activity; C:integral component of membrane	EC:7	Translocases
OG0007198	BPI/LBP/Plunc family
OG0013399	branched-chain amino acid aminotransferase 2, chloroplastic	P:GO:0008652; P:GO:0009082; F:GO:0052654; F:GO:0052655; F:GO:0052656; C:GO:0009570	P:cellular amino acid biosynthetic process; P:branched-chain amino acid biosynthetic process; F:L-leucine transaminase activity; F:L-valine transaminase activity; F:L-isoleucine transaminase activity; C:chloroplast stroma	EC:2.6.1; EC:2; EC:2.6; EC:2.6.1.42	Transferring nitrogenous groups; Transferases; Transferring nitrogenous groups; Branched-chain-amino-acid transaminase
OG0013285	branched-chain-amino-acid aminotransferase 2, chloroplastic-like	P:GO:0008652; P:GO:0009082; F:GO:0052654; F:GO:0052655; F:GO:0052656	P:cellular amino acid biosynthetic process; P:branched-chain amino acid biosynthetic process; F:L-leucine transaminase activity; F:L-valine transaminase activity; F:L-isoleucine transaminase activity	EC:2.6.1; EC:2; EC:2.6; EC:2.6.1.42	Transferring nitrogenous groups; Transferases; Transferring nitrogenous groups; Branched-chain-amino-acid transaminase
OG0001905	branched-chain-amino-acid aminotransferase 5, chloroplastic-like
OG0014169	branched-chain-amino-acid aminotransferase 5, chloroplastic-like	P:GO:0008652; P:GO:0009082; F:GO:0052654; F:GO:0052655; F:GO:0052656; C:GO:0016021	P:cellular amino acid biosynthetic process; P:branched-chain amino acid biosynthetic process; F:L-leucine transaminase activity; F:L-valine transaminase activity; F:L-isoleucine transaminase activity; C:integral component of membrane	EC:2.6.1; EC:2; EC:2.6; EC:2.6.1.42	Transferring nitrogenous groups; Transferases; Transferring nitrogenous groups; Branched-chain-amino-acid transaminase
OG0011856	branched-chain-amino-acid aminotransferase-like protein 1	F:GO:0008483	F:transaminase activity	EC:2.6.1; EC:2; EC:2.6	Transferring nitrogenous groups; Transferases; Transferring nitrogenous groups
OG0013816	branchpoint-bridging protein-like
OG0017769	brassinosteroid insensitive 1-associated receptor kinase 1	P:GO:0006468; F:GO:0004674; F:GO:0005524; C:GO:0016021	P:protein phosphorylation; F:protein serine/threonine kinase activity; F:ATP binding; C:integral component of membrane	EC:2.7.1; EC:2.7.11; EC:2.7; EC:2	Transferring phosphorus-containing groups; Transferring phosphorus-containing groups; Transferring phosphorus-containing groups; Transferases
OG0029381	brassinosteroid insensitive 1-associated receptor kinase 1	P:GO:0006468; F:GO:0004672; F:GO:0005524; F:GO:0030246; C:GO:0005886; C:GO:0016021	P:protein phosphorylation; F:protein kinase activity; F:ATP binding; F:carbohydrate binding; C:plasma membrane; C:integral component of membrane	EC:2.7.1; EC:2.7; EC:2	Transferring phosphorus-containing groups; Transferring phosphorus-containing groups; Transferases
OG0000431	BRASSINOSTEROID INSENSITIVE 1-associated receptor kinase 1-like isoform X1	P:GO:0006468; P:GO:0007178; F:GO:0004674; F:GO:0004675; F:GO:0005102; F:GO:0005524; F:GO:0106310; C:GO:0005886; C:GO:0016021	P:protein phosphorylation; P:transmembrane receptor protein serine/threonine kinase signaling pathway; F:protein serine/threonine kinase activity; F:transmembrane receptor protein serine/threonine kinase activity; F:signaling receptor binding; F:ATP binding; F:protein serine kinase activity; C:plasma membrane; C:integral component of membrane	EC:2.7.1; EC:2.7.11; EC:2.7.11.1; EC:2.7; EC:2; EC:2.7.11.30	Transferring phosphorus-containing groups; Transferring phosphorus-containing groups; Non-specific serine/threonine protein kinase; Transferring phosphorus-containing groups; Transferases; Receptor protein serine/threonine kinase
OG0016474	BRASSINOSTEROID INSENSITIVE 1-associated receptor kinase 1-like isoform X1	P:GO:0006468; P:GO:0007178; F:GO:0004674; F:GO:0004675; F:GO:0005102; F:GO:0005524; F:GO:0106310; C:GO:0005886; C:GO:0016021	P:protein phosphorylation; P:transmembrane receptor protein serine/threonine kinase signaling pathway; F:protein serine/threonine kinase activity; F:transmembrane receptor protein serine/threonine kinase activity; F:signaling receptor binding; F:ATP binding; F:protein serine kinase activity; C:plasma membrane; C:integral component of membrane	EC:2.7.1; EC:2.7.11; EC:2.7.11.1; EC:2.7; EC:2; EC:2.7.11.30	Transferring phosphorus-containing groups; Transferring phosphorus-containing groups; Non-specific serine/threonine protein kinase; Transferring phosphorus-containing groups; Transferases; Receptor protein serine/threonine kinase
[truncated: 20,276 more rows]

[truncated: 1 more sheets: Table S2]
